# Supplementary material for: Pipeline to evaluate YAP-TEAD inhibitors indicates TEAD inhibition represses NF2-mutant mesothelioma
Source: Life Sci Alliance. 2025 Jul 31;8(10):e202503241. doi: 10.26508/lsa.202503241 (PMC12314556; doi:10.26508/lsa.202503241)
Supplement: Supplementary file 1 [file LSA-2025-03241_SdataF1.zip]

Archive with 3 entries (2 files):
- Fig1/
- Fig1/NumericData.xlsx
- Fig1/WB-Source.pdf
