# Supplementary material for: Pipeline to evaluate YAP-TEAD inhibitors indicates TEAD inhibition represses NF2-mutant mesothelioma
Source: Life Sci Alliance. 2025 Jul 31;8(10):e202503241. doi: 10.26508/lsa.202503241 (PMC12314556; doi:10.26508/lsa.202503241)
Supplement: Supplementary file 1 [file LSA-2025-03241_SdataF1.zip › Fig1/NumericData.xlsx]

## Sheet: Fig1
b, TEAD Luciferase - 293A							c, YAP/TAZ Signature - MeT-5A							e, YAP Nuclear Localisation - MeT-5A
VT-107	K-975	IK-930	Verteporfin	Dasatinib	Lovastatin		VT-107	K-975	IK-930	Verteporfin	Dasatinib	Lovastatin		VT-107	K-975	IK-930	Verteporfin	Dasatinib	Lovastatin
41.5069	61.2678	56.2861	27.8015	8.87692	105.433		-0.10742	-0.34548	0.414214	-0.25266	-0.6714	0.886121		46.2194	65.5697	99.1047	91.1698	31.4106	103.87
54.1767	23.6592	58.5491	62.5167	5.36407	31.9853		-1.09224	-0.97713	-0.38369	-0.93665	0.456762	-2.29484		51.6391	59.1424	96.4182	104.075	28.8689	92.9618
43.6923	43.0585	58.7899	19.9924	6.12357	76.6776		0.143418	-0.1617	0.247886	0.224753	-1.00269	-0.0638		42.3516	58.2705	94.0191	96.0091	30.4309	102.564
39.1595	86.6926	13.6136	73.4871	7.45142	44.2178		-0.37065	-0.5487	-0.14579	-0.10579	-0.18119	0.050117		47.2795	63.12	107.173	113.877	32.0644	104.537
16.798	60.7698	15.0722	21.7124	1.78754	32.0596		-0.19727	-0.52571	0.192724	-0.63958	-1.60707	0.052293		52.9083	65.3057	101.642	112.743	30.8458	103.992
29.8368	67.2042	24.321	25.8578	2.12637	97.1576		0.018558	-0.38322	0.335733	-0.30704	-1.26798	-0.16094		51.9944	63.982	109.808	97.3242	30.0739	97.4591
48.124	19.9319	90.8581	60.8225	3.61659	72.7161		-0.79061	-0.84054	-0.33788	-1.34729	-0.45294	-0.55362		46.8582	63.1336	92.7873	101.668	32.2334	98.1443
58.6587	42.7626	95.6132	28.3916	5.21953	141.116		-1.07262	-0.89895	-0.24267	-1.59788	0.018041	-4.24442		47.4354	69.1171	109.079	107.421	31.4216	103.006
146.961	49.5427	132.875	6.64231	7.13841	70.8735		0.052255	-0.45538	0.097931	-0.00293	0.325393			49.2871	63.6004	110.735	97.8786	31.154	105.875
45.5147	110.168	93.8523	27.6906	13.6622	109.615		-0.51443	-0.96987	-0.15226	-1.14828	-0.6605	0.010833		51.5829	64.7068	98.6596	96.9573	30.1339	94.5523
44.4175	61.2637	64.1386	25.544	3.41151	115.171		-0.55168	-0.52595	-0.16657	-0.63197	-0.36387	-0.3721		45.9113	64.2635	91.121	102.537	33.293	99.7335
59.4952	115.375	33.8601	14.3698	4.86538	59.7335		0.094597	-0.10642	0.293755	0.215667	0.191389	-0.89076		51.4774	66.1608	96.3791	104.343	31.599	107.374
							-0.40543	-0.54642	-0.00283	-0.7869	0.348388	0.009132
							-1.06696	-0.84956	-0.55509	-1.94588	-0.7355	-0.43105
							-0.29401	-0.35305	-0.16674	-0.17158	-0.65458	-0.30483
							-0.01327	-0.05754	-0.1084	-0.2639	-0.34489	0.010538
							-0.06511	-0.00262	0.175217	0.077792	-0.82549	-0.10874
							-0.45615	-0.40557	0.26384	-0.19767	0.737442	2.49686
							-0.13284	-0.21093	0.017357	-0.17775	-0.13011	-0.26473
							-0.43719	-0.41831	-0.1521	-0.71879	-0.37933	5.11816
							-0.75154	-0.68354	-0.27604	-1.00526	-0.59154	-3.41647
