# Supplementary material for: Pipeline to evaluate YAP-TEAD inhibitors indicates TEAD inhibition represses NF2-mutant mesothelioma
Source: Life Sci Alliance. 2025 Jul 31;8(10):e202503241. doi: 10.26508/lsa.202503241 (PMC12314556; doi:10.26508/lsa.202503241)
Supplement: Supplementary file 2 [file LSA-2025-03241_SdataFS1.1.zip › FigS1/NumericData.xlsx]

## Sheet: FigS1
	a, YAP/TAZ Signature - 293A				a, YAP/TAZ Signature - HEK293A – TEAD KO
	VT-107	K-975	Verteporfin		VT-107	K-975	Verteporfin
	-0.65924	-0.48176	-0.22327		-0.65924	-0.48176	-0.22327
	-0.73896	-0.73251	0.217972		-0.73896	-0.73251	0.217972
	-0.04259	-0.11324	-0.15516		-0.04259	-0.11324	-0.15516
	-0.03347	-0.10136	0.159869		-0.03347	-0.10136	0.159869
	-0.17142	-0.24487	-1.06474		-0.17142	-0.24487	-1.06474
	-0.54424	-0.52092	-0.46337		-0.54424	-0.52092	-0.46337
	-0.6103	-0.5205	-0.41625		-0.6103	-0.5205	-0.41625
	-0.11196	0.083449	-0.10268		-0.11196	0.083449	-0.10268
	0.012885	-0.08744	-0.39223		0.012885	-0.08744	-0.39223
	0.042194	-0.14099	-0.17068		0.042194	-0.14099	-0.17068
	-0.22588	-0.16869	-0.21905		-0.22588	-0.16869	-0.21905
	0.014056	0.010951	-0.09107		0.014056	0.010951	-0.09107
b, YAP Nuclear Localisation - MeT-5A
Concentration (μM)	VT-107												K-975												IK-930												Verteporfin												Dasatinib
0.041152	47.7444	56.7116	56.5794	51.7765	58.2096	55.0757	57.8477	53.4253	54.5351	54.8669	60.1127	56.7269	65.0537	63.1616	67.4997	65.0945	67.3792	63.8519	67.8714	65.9087	66.9816	65.7595	60.8942	69.0553																									39.4478
0.123457	48.5573	50.1286	50.0161	52.8383	54.7007	52.6695	54.6662	53.1511	53.6252	52.8783	55.5596	50.5496	63.6671	68.4934	67.7944	66.7496	68.3965	67.8893	66.703	64.7813	62.2892	70.6186	70.3507	65.0218																									29.2777
0.37037	49.0345	48.8653	54.2132	54.5757	48.0428	58.3203	55.7682	53.2142	55.0517	53.0836	54.5642	53.3089	65.6973	61.4637	68.5859	65.1844	65.6037	64.7518	65.0076	75.4964	62.4466	64.9062	63.5499	66.6408	106.266	92.5376	84.884	83.5687	99.071	106.824	92.9379	101.686	90.236	98.6295	102.842		91.7274	96.6965	96.9757	102.416	91.8319	107.557	97.0776	88.4429	105.116	98.6469	112.038		30.3182
1.11111	46.2194	51.6391	42.3516	47.2795	52.9083	51.9944	46.8582	47.4354	49.2871	51.5829	45.9113	51.4774	65.5697	59.1424	58.2705	63.12	65.3057	63.982	63.1336	69.1171	63.6004	64.7068	64.2635	66.1608	99.1047	96.4182	94.0191	107.173	101.642	109.808	92.7873	109.079	110.735	98.6596	91.121	96.3791	91.1698	104.075	96.0091	113.877	112.743	97.3242	101.668	107.421	97.8786	96.9573	102.537	104.343	31.4106
3.33333	45.9611	46.3397	50.1773	48.436	50.4358	47.8295	49.2544	51.9051	48.7671	50.2066	50.3027	49.2727	61.89	74.3553	64.9175	79.2119	75.8752	76.3045	75.092	74.8908	77.6262	71.785	73.6607	70.3332	98.2198	81.1373	82.9035	95.0846	95.1693	89.761	82.5357	100.823	97.0384	96.0865	88.613	112.968	88.1911	105.144	100.09	89.9271	101.09	98.6018	99.0416	101.647	99.1699	106.77	86.2325	92.3281	31.3418
10	32.1564	36.1113	36.6782	34.18	35.663	36.0759	38.5963	38.4882	37.2518	37.1863	34.6041		77.5756	75.4368	95.1796	77.0469	77.5405	77.0784	85.2919	78.5579	103.721	73.3836	79.3758	95.0352	75.6695	72.8487	84.7419	88.0684	74.2015	76.5705	78.4506	88.5205	77.7562	83.1475	78.7308	93.4657	94.9577	72.7458	62.4678	54.2175	82.8023	82.4949	80.1653	79.5378	90.0828	82.8914	86.4675	106.285	43.1486
	c, YAP/TAZ Signature - NF2 KO, Clone #1					c, YAP/TAZ Signature - NF2 KO, Clone #2					d, YAP Nuclear Localisation - NF2 KO, Clone #1							d, YAP Nuclear Localisation - NF2 KO, Clone #2
	VT107	K975	IK-930	Dasatinib		VT107	K975	IK-930	Dasatinib		VT107	K975	IK930	Verteporfin	Dasatinib	Lovastatin		VT107	K975	IK930	Verteporfin	Dasatinib	Lovastatin
	0.377387	-0.47972	-0.34053	-0.13307		0.247781	-0.16858	0.31022	-0.07438		0.048368	-0.01491	0.090219	0.121703	-0.58946	0.028927		0.216901	0.115427	0.18772	0.022928	-0.2616	0.052046
	-0.23056	-0.99642	-0.35497			0.043043	-0.27841	0.041093	0.725543		0.13715	0.16996	0.137017	0.085486	-0.50517	0.099426		0.226342	0.074245	0.136439	0.045362	-0.26121	0.139718
	-0.15578	-0.64577	0.039801	-0.17581		-0.16567	-0.38577	0.215114	0.108285		0.270286	0.135325	0.155995	0.025621	-0.59485	0.209741		0.019388	0.126326	0.081137	0.090803	-0.04688	0.177779
	-0.18338	-0.66077	-0.31592	-0.06465		-0.22824	-0.46759	-0.17647	0.02579		0.150959	0.064798	0.15066	0.110431	-0.49178	0.023158		0.103114	-0.10316	0.016156	-0.15301	-0.23693	-0.26533
	0.050477	-0.54332	0.139124	-0.33172		-0.38066	-0.61605	0.370697	-0.19132		0.247538	0.154751	0.073883	-0.0352	-0.56414	0.009733		0.126096	0.04067	-0.00551	-0.10606	-0.21644	-0.03537
	0.477393	-0.5145	-0.00584	-0.24934		0.214097	-0.46098	0.308692	-0.04361		0.047629	0.194203	0.14166	0.115838	-0.50197	0.095039		0.125414	0.076598	0.08695	-0.11031	-0.43145	0.161315
	0.126892	-0.63876	-0.49025	0.188145		0.366928	-0.13443	-0.00887	0.438718		0.235434	0.198321	0.22952	0.106932	-0.55858	0.174967		0.211498	0.223532	0.107134	0.019923	-0.34712	0.098327
	0.232899	-0.49576	-0.16405	-0.4399		-0.09592	-0.5218	-0.3297	-0.30659		0.151412	0.275262	0.099354	-0.06701	-0.64342	0.070208		0.16544	0.028021	0.008863	0.025292	-0.53528	0.053846
	0.125589	-0.48719	-0.17164	-0.07926		-0.26824	-0.68248	0.016692	-0.21502		0.069719	0.093346	0.127203	-0.05793	-0.62951	0.064444		0.127447	0.047551	0.058185	0.250555	-0.37317	0.097828
	0.969696	0.250289	-0.03137	0.599325		0.367763	-0.30157	-0.02843	0.420103		0.059546	0.073574	0.086306	-0.06713	-0.59783	-0.02216		0.018361	0.096962	-0.08214	-0.00416	-0.55369	-0.13451
	0.348185	-0.09776	-0.25738	0.162481		0.339776	-0.1687	0.019287	0.157076		0.213794	0.223963	-0.01018	-0.01125	-0.61651	-0.01825		0.014658	-0.05797	-0.04995	-0.10543	-0.44869	0.003997
	0.01108	-0.20638	0.062983	0.12155							0.132928	-0.04212	0.045057	-0.05392	-0.62122	-0.11199		0.148048	0.108801	0.21233	-0.15835	-0.50535	-0.05975
	0.526249	0.309078	-0.1331	0.155951		0.506245	-0.05754	-0.07806	-0.2202
	0.366001	-0.16647	-0.36781	-0.03365		-0.39762	-0.60021	-0.38158	-0.91607
	0.214029	-0.17534	-0.03269	-0.63288		0.077133	-0.1356	0.069105	-0.48253
	0.154992	-0.00285	0.11935	-0.27412		-0.10096	-0.19193	0.022717	-0.35098
	-0.00739	-0.17401	0.391267	0.083379		0.338799	0.104982	0.417749	0.380506
	-0.21405	-0.21028	0.094679	-0.6656		-0.43953	-0.42347	-0.12888	-0.5259
	-0.27169	-0.23405	-0.39505	-0.4917		-0.05306	-0.10132	0.08454	-0.23422
	-0.23161	-0.31431	-0.39704	-0.42016		-0.30051	-0.45996	-0.29716	-0.43294
	0.314785	-0.17864	-0.28865	0.543182		0.673289	0.02641	0.056566	0.451704
[truncated: 23 more columns]
