# Supplementary material for: Pipeline to evaluate YAP-TEAD inhibitors indicates TEAD inhibition represses NF2-mutant mesothelioma
Source: Life Sci Alliance. 2025 Jul 31;8(10):e202503241. doi: 10.26508/lsa.202503241 (PMC12314556; doi:10.26508/lsa.202503241)
Supplement: Supplementary file 3 [file LSA-2025-03241_SdataF4.2_FS1.2_FS2_FS3.2_FS4.2.zip]

Archive with 11 entries (6 files):
- FigS2/
- FigS2/NumericData.xlsx
- FigS3/
- FigS3/NumericData.xlsx
- FigS4/
- FigS4/NumericData.xlsx
- Fig4/
- Fig4/NumericData.xlsx
- FigS1/
- FigS1/NumericData.xlsx
- FigS1/WB-Source.pdf
