# Supplementary material for: Pipeline to evaluate YAP-TEAD inhibitors indicates TEAD inhibition represses NF2-mutant mesothelioma
Source: Life Sci Alliance. 2025 Jul 31;8(10):e202503241. doi: 10.26508/lsa.202503241 (PMC12314556; doi:10.26508/lsa.202503241)
Supplement: Supplementary file 3 [file LSA-2025-03241_SdataF4.2_FS1.2_FS2_FS3.2_FS4.2.zip › FigS2/NumericData.xlsx]

## Sheet: FigS1
a, 72 Hour Growth – Sensitivity, NF2 KO, Clone #2
Concentration (μM)	VT-107									K-975									IK-930									Verteporfin									Dasatinib									Lovastatin
1.11111	-44.8251	-120.078	-50.98	15.0997	-44.6422	-34.7754	-8.13899	28.6381	-24.4697	13.5769	10.7518	23.363	33.8909	-60.8951	-46.0937	-21.9779	7.96718	-7.04529	-10.4238	-18.5806	12.408	96.6831	-4.67152	11.1412	49.6044	-33.0277	-4.00881	37.7696	-2.14279	-54.0693	-24.24	69.7956	-17.1567	-11.0729	18.094	-5.92732	-5.0638	-6.31963	-2.87477	-5.50203	-28.1018	-34.9638	-10.5847	-27.4733	7.90176	8.96928	29.4162	5.2379	-8.79474
3.33333	-63.5284	9.34183	3.83818	24.1868	-64.5908	-35.5113	-13.509	29.4721	49.4887	48.1126	26.9514	14.3073	-3.38316	-57.7622	-26.5806	-24.2034	-10.6671	-41.334	-22.9307	-18.2369	-9.50226	6.87027	-58.7465	-16.4584	-4.13857	-12.6822	16.2145	-1.64188	3.18751	12.9895	-20.0621	4.02652	-56.844	6.11212	-4.57504	-8.74246	-3.08621	-10.3361	-6.34103	-11.0987	-28.6978	-33.9448	-22.18	-7.826	-10.5605	-16.4066	-28.3147	-10.772	-18.5626
10	52.2968	48.986	1.47598	0.846841	-43.321	-16.4678	-34.7955	-16.0863	-20.7903	-0.51676	-8.11544	13.8436	27.406	-17.3442	-9.89769	-32.0218	32.4631	52.9901	-60.6816	-41.7625	-31.6914	33.2924	4.77594	19.7672	-7.83452	-22.0898	11.6817	4.85478	7.11283	0.881827	4.52341	11.1496	19.6086	12.4312	10.8948	31.7676	-0.84926	0.758165	-9.67876	-4.63015	-141.654	-65.2727	-66.3858	4.86028	-2.51328	4.20058	-21.6149	-4.83794	-1.58301
d, Spheroid Sensitivity - NF2 KO, Clone #2
Concentration (μM)	VT-107												K-975												IK-930												Verteporfin												Dasatinib
1	1.70969	1.88253	1.36354	1.33988	1.29597	1.11886	1.28913	1.09471	1.37087	0.945538	1.49952	1.20936	1.75367	1.45087	1.4892	1.39134	1.40712	1.41541	1.37141	1.53637	1.72943	1.77321	1.67745	1.2077	1.27911	1.1593	1.17488	1.22273	1.3761	1.34242	1.37864	1.29402	1.22595	1.13746	1.19928	1.26945	0.86048	0.750534	0.949126	1.0675	0.842971	0.884434	0.958965	0.514115	1.09742	0.974177	1.02682	1.07473	1.54509
10	1.14833	1.22576	0.804436	0.984716	1.20639	0.992834	1.17109	1.027	0.91248	0.725662	1.02963	0.950628	1.90952	1.60787	1.63496	1.66276	1.49467	1.30848	1.17303	0.780681	1.60287	1.53272	1.39434	1.16066	1.41614	1.34791	1.38961	1.65114	1.13476	1.36223	1.20356	1.18842	1.42933	0.958165	1.45038	1.11811	1.36915	1.25452	1.32377	1.38751	1.34033		1.20687	1.18489	1.17481	1.39468	1.56827	1.35893	1.03511
e, Spheroid Growth - NF2 KO, Clone #1
Concentration (μM)	VT-107												K-975												IK-930												Verteporfin												Dasatinib
1	46.7319	35.6395	54.9424	36.8614	50.1759	50.2908	52.5055	52.6013	69.2073	41.7808	47.3249	50.1661	43.1424	38.165	35.664	45.9291	47.8176	46.1135	47.7729	54.8798	40.6827	39.921	57.1307	51.9232	65.6593	72.8411	64.6197	70.9878	72.7571	79.3918	78.195	79.7715	72.9092	87.7206	84.6847	71.8394	80.2772	74.8924	84.0584	79.4206	152.392	118.501	119.495	125.123	122.361	111.655	113.532	111.793	50.4984
10	44.3534	42.6988	36.6056	41.4415	43.3211	46.6911	51.2705	62.6473	53.7759	52.5077	48.1504	52.2066	32.05	73.4806	42.7777	44.5575	59.4273	45.4465	37.4301	37.1046	41.253	36.2049	29.9771	52.4758	51.9734	49.5295	48.6097	52.0087	59.1497	62.5164	66.1417	69.1925	56.5462	52.621	68.9593	58.7603	50.0276	40.712	53.973	57.1937	75.0972	76.6393	85.6526	88.6757	57.6337	50.1766	47.6471	50.6316	61.4759
h, Spheroid Growth - NF2 KO, Clone #2
Concentration (μM)	VT-107												K-975												IK-930												Verteporfin												Dasatinib
1	53.2456	48.3569	66.7625	67.9413	56.6765	65.6482	56.9773	67.0963	62.3572	90.4074	57.0074	70.6849	46.3012	55.9645	54.524	58.3591	56.4081	56.0777	57.8768	51.6627	57.8216	56.394	59.6135	82.8009	76.5362	84.4459	83.326	80.0656	78.395	80.3622	78.2505	83.3675	89.6081	96.5788	91.6008	86.5372	103.461	118.617	93.7983	83.3968	107.364	102.331	94.3776	176.04	98.8412	111.346	105.638	100.928	57.8507
10	59.0222	55.294	84.2544	68.8292	54.5028	66.2262	56.1456	64.0231	64.6659	81.3138	57.3086	62.071	46.7949	55.574	54.653	53.7393	46.2625	52.8453	58.9474	88.573	50.4382	52.7469	57.9815	69.6551	78.533	82.5081	80.0324	67.3556	73.9327	61.587	69.7064	70.5941	75.8376	113.13	74.7372	96.9468	61.0225	66.5979	63.1142	60.2149	100.167		111.244	113.308	69.3362	58.4051	51.9404	59.9417	110.287
b, YAP Nuclear Localisation - Spheroid Immunofluorescence						c, YAP Nuclear Localisation - Spheroid, WT vs NF2 KO
2D Monolayer	Spheroid					WT	#1	#2
1.50115	-0.00808					-0.00479	-0.01002	-0.01325
1.4894	-0.00993					0.0032	0.002981	-0.00293
1.54809	-0.00828					0.030583	0.006949	-0.00588
1.72319	-0.00351					0.029366	0.005806	-0.01345
1.59774	0.00201					-0.00908	0.014389	0.003817
1.48846	-0.00341					0.025533	0.007097	-0.00286
1.8058	-0.00438					-0.00623	-0.02646	-0.0081
1.88021	0.00553					0.028438	0.021596	0.012777
1.4818	-0.00299					0.002813	0.0141	0
1.59002	-0.00877					-0.00293	0.009825	-0.03945
1.71927	-0.01023					0	-0.02831	0.006116
1.28245	-0.00188					0.008276	-0.02186	0.003017
1.66983	-0.00184					-0.01881	-0.01386	0.014065
1.52491	-0.0083					0.040005	0.006988	0.002043
1.52906	-0.01483					0.001566	0.030531	0.013033
1.54837	-0.00436					0.002478	0.001448	0.012809
1.52369	-0.01106					-0.00288	0.008683	0.026027
1.65823	-0.00786					0.035137	0.017442	-0.00184
1.74788	0.004751					-0.00142	-0.03209	0.001986
1.66946	0.006401					-0.03709	-0.00621	0.003478
1.62349	0					0.035423	0.031749	-0.00184
1.62506	0.016242					-0.00277	-0.02642	-0.02299
1.49231	0.004177					-0.0347	0.007231
1.29829	0.001285					-0.0146	-0.03077	0.016839
1.19618						0.008535	0.02491	0.012059
1.49598						0.024795	-0.00915	-0.02017
1.64994						-0.02339	-0.0231	0.039075
1.57253						0.011371	0.015439	-0.03285
1.59313						0	-0.03026
1.55165						-0.02171	0.01063	-0.0339
1.37044						0.024967	0.025361	-0.01895
1.52553						-0.03841	-0.01701	-0.01223
2.13187						-0.02834	-0.0192	0.033738
1.90733						-0.00567	0.030637	-0.02748
1.81911						-0.03627	-0.00626	0.01377
1.68991						-0.0141	0.005735	-0.0292
1.75341						-0.03951	-0.01633	-0.0318
2.00582						-0.01953	-0.00703	0.024139
1.78365						0.010499	-0.00478	-0.01359
1.92181						0.013908	-0.01598	-0.01543
1.86583						0.005797	-0.02735	-0.01448
2.11866						-0.04483	-0.03767	-0.02231
1.96336						-0.03441	-0.02477	-0.01308
1.68728						-0.04317	-0.03952
1.52531						-0.01488	-0.00751	0.024128
2.03639						0.004065	-0.04011
1.96313						-0.01708	0.009461	0.029922
1.45972						0.006749	0.007424	-0.01791
1.56259						-0.0274	0.008798	-0.01244
2.08216						0.038466	0.007348	-0.00118
1.7434						-0.00801	0.018982	0.003565
1.92661						0.017972	-0.00867
1.96884						0.024939	0.009217	-0.0009
1.83671						-0.00274	-0.02954	0.020893
1.65505						0.014642	-0.00076	-0.00201
2.01823						0.007989	0.017134	-0.02887
1.71793						0.004914	-0.01027
1.78888						-0.00529	-0.00676	-0.02746
1.93946						-0.03241	-0.01742	-0.03168
1.80955						-0.02045	0.030305	-0.0068
1.67634						0	0.015409	-0.01537
1.70222						-0.01212	0.001732
1.89786						-0.04244	0.004415	-0.01159
1.61421						0.007619	0.018349	0
1.54045						0.002649	-0.00157	0.032867
1.85195						0.025841	-0.03143	-0.0181
1.46874						-0.01961	-0.03818
1.7677						-0.01493	-0.00375	-0.02817
1.66501						0.008949	0.006359	0
1.6718						-0.01028	-0.0132	-0.00473
1.7572						-0.00525	-0.02871	0.018649
1.91834						0.012357	0	-0.00985
2.01445						-0.01258	-0.02808	0.038597
1.69929						-0.03598	0.011813	-0.00762
1.59534						-0.01856	0.004938	0.024939
1.76423						-0.00995	-0.04178	-0.01622
1.85409						-0.00751	0	0.007864
1.77284						-0.0437	-0.0262	-0.00266
1.69993						-0.02469	-0.02624	-0.02598
1.82455						-0.02287	0.002533	0.008097
1.76618						0.017011	-0.02328	0.013643
1.79946						-0.01467	-0.01748	-0.00276
1.67339						-0.02455	0.013649	0.002774
1.67077						-0.04577	0.002941	0.013606
1.58354						0.004728	-0.00734	0.013947
1.81401						-0.02129	-0.03794	0.019972
2.20103						-0.01685	-0.00635	0.008658
1.69866						-0.0123	-0.00814	-0.01633
1.70576						0	-0.03982	-0.00305
1.94796						0.007101	0.010222	-0.00919
1.78076						-0.01959	-0.03396	0.022728
						-0.03538	-0.00976	-0.00942
						-0.04027	-0.01367	-0.0326
						-0.03175	-0.00529	0.022914
						-0.03348	0.00626	0
						0.001188	-0.01835	0.002886
						-0.02359	0.032683	-0.00673
						-0.03739	-0.01105	0.001467
						-0.00683	-0.03067	0.036814
						-0.02867	-0.03092	-0.00343
						-0.00597	-0.04226	0
						0.007859	0.021979	0.022048
						0.006179	-0.02536	0.010533
						-0.0473	-0.00086	0.007566
						0.040656	-0.00166	-0.01287
						-0.04678	-0.02017	0.032113
						-0.00389	-0.00536	-0.00265
						-0.02247	-0.02856	0.009341
						-0.03686	-0.03469	-0.02673
						-0.01587	-0.01569	-0.01783
						0.018278	0.016029	-0.04098
						0.016394	0.009149	-0.00503
						-0.01195	-0.00992	-0.01535
						-0.02954	-0.0385	0.030319
						-0.03457	-0.01976	0.023785
						-0.03239	0.005038	-0.01665
						-0.03046	0.031045	-0.01258
						0.012448	0.009183	0.036943
						-0.04033	-0.01946	0.01061
						-0.02008	0.028597	-0.03167
						-0.01136	-0.02866	0.015267
						-0.0119	0.011447	0.021835
						0.025367	-0.03781	-0.0099
						-0.027	-0.01369	-0.00245
						0.0177	0.012772	0.036368
						0.014776	0.009355	0.024527
						0	-0.02117	-0.03083
						0	0.006645	-0.01693
						0.025567	-0.00929	0.024451
						0.028116	-0.01494	0.017221
						-0.01451	-0.00187	0.021558
						0.005561	-0.01977	0.035402
						0.019231	0.015216	-0.02466
						0.037591	-0.0353	-0.01026
						-0.02764	0.015355	0.013514
						-0.00185	-0.00666	-0.01003
						0	0.016057	-0.02579
						0.007367	-0.00593	0
						0.007421	-0.00387	-0.01667
						-0.00756	0.007843	0.017022
						-0.02881	-0.00535	-0.04034
						-0.03847	0.012579	-0.02492
						0.018692	-0.02775	-0.02805
						0.022771	-0.0075	-0.00613
						-0.00585	-0.00913	-0.00199
						-0.01953	0	0.004228
						0.000971	-0.01214	-0.00638
						0.024141	-0.02054	0
							-0.0019	-0.01442
						0	0.009372	-0.02996
						-0.01522		0.015748
						0.011091	-0.00457	0.012717
						-0.02251	0.011588	0.016612
						-0.02791	-0.01438	0.005676
						0.037611	-0.01648	0.005372
						-0.01406	-0.01423	0.007313
						-0.02179	-0.02512	0.005623
						-0.03102	-0.00897	0.003724
						-0.00815	-0.01543	0.001885
						0.019181	-0.01307	0.008795
						0.006803	-0.00394	-0.00347
						-0.04733	-0.02247	0.014718
						0.023071	-0.02699	0.019608
						-0.00618	-0.01083	-0.01563
						0.001614	0.009885	-0.00351
						-0.0084	-0.0292	0.022091
						-0.02187	-0.00168	0.00726
						-0.01977	0.003263	0.001714
						0.036368	-0.0202	-0.02487
						-0.00801	0.001547	0.005222
						0.006126	0.003263	-0.00962
						-0.04095	-0.00468	-0.0017
						-0.01099	0.013746	-0.00345
						0.016779	-0.00156	-0.00331
						0.017757	-0.02543	-0.01995
						-0.00327	0	0.005865
						-0.00233	0	-0.00157
						-0.02353	-0.00517	0.003704
						-0.01015	-0.00317	-0.01132
						0.005038	0.02519	0.00197
						0.006634	0.001604	-0.01045
						0.011997	-0.01536	0.01426
						-0.03077	0.001533	-0.01736
						0.007036	-0.03196	-0.00974
						-0.01514	-0.02401	-0.00182
						0.013106	-0.00915	-0.01484
						-0.00848	0.001596	0.003356
						0.010327	-0.01123	-0.00358
						0	-0.0192	-0.01408
						-0.03044		-0.01706
						-0.00547	-0.0192	-0.00534
						-0.01779	-0.00162	0.011429
						-0.0129	-0.00292	0
						0.009217	0.003072	-0.01463
						0.019673	0.020798	0.026268
						0.031663	-0.01791	0.013151
						0.024714		0.006006
						0.024693	0.028552	0.004876
						-0.01154	-0.02907	0.029501
						-0.01236	-0.01081	0
						-0.016	-0.00171	0.012097
						-0.00548		0.010929
						0.01559		0.007984
						-0.03974	-0.01718	0
						0.022629	0.001566	-0.00191
						0.014625	-0.01466	-0.00404
						0.034649	-0.02258	-0.01855
						0.01318	0.00916	-0.02598
						-0.00816	-0.01951	-0.0277
						-0.02326	-0.01181	-0.04122
						0.010552	0.005333	0.029287
						-0.03304	0.001759	-0.01468
						0.022204	0.019863	0.020121
						0.02353	0.010761	0.014359
						0.013195	0.001494	0.018091
						-0.00748	-0.00743	0.008114
						0	-0.02889	0.005581
						-0.01846	0.007838	0.003922
						0.002014	-0.00835	0.03774
						-0.0056	-0.01629	-0.01871
						-0.01653	-0.00148	-0.00546
						-0.00406	0.008688	-0.00934
						-0.00514	0.019683	0.032454
						-0.00551	-0.00442	-0.01242
						-0.00709	-0.02496	-0.00758
						0.020775	-0.01101	-0.02379
						-0.00815	0.00457	0.012292
						-0.0043	0.02099	-0.0122
						-0.03629	-0.00671	0.00738
						0.020662	0.017596	0
						0.002039	0.003317	0.003738
						0.020121	-0.01541	-0.01665
						-0.04679	-0.00787	-0.01465
						-0.01235	0.028078	0.018917
						0.015687	-0.00655	-0.01675
						-0.00713	-0.00234	0.007207
						0	-0.01176	-0.01288
						0.013527	-0.01238	0.0177
						-0.0307	0.014948	-0.01501
						0.007011	-0.02756	-0.00907
						0.004968	-0.00564	-0.00155
						-0.01909	0.006757	0.020834
						-0.00225	-0.01761	-0.00167
						0.010764	0.025159	-0.02233
						-0.00221	0	0.004922
						0.016737	-0.01946	0.026262
						-0.01831	-0.00247	-0.02094
						-0.04181	-0.01079	-0.00722
						0.016261	-0.03348	-0.00624
						-0.02727	-0.01848	0.01866
						0.011481	-0.02167	0.007313
						-0.00489	0.025766	0.003623
						-0.04307	-0.02068	-0.00367
						0.007605	-0.03488	0.001813
						0.017835	-0.01187	-0.009
						-0.00341	0.022642	-0.00743
						-0.03736	-0.00333	-0.03145
						-0.04581	-0.00378	0.002779
						-0.01382	-0.00394	-0.0185
						0.016155	-0.00454	0.013048
						-0.01869	-0.01747	-0.00553
						-0.0176	0.001705	0.011091
						-0.03274	-0.01963	0.025122
						0.02365	-0.0201	-0.01727
						-0.0224	-0.01992	0.00552
						0.014114	-0.02017	0.009116
						0.034834	-0.00455	-0.00362
						-0.03591	-0.00317	-0.02318
						0.003527	-0.01205	0
						0.039531	-0.01232	-0.00374
						-0.00714	0.018597	-0.02074
						0.015216	0	0.006349
						0.020326	-0.00913	0.009533
						-0.02324	-0.0086	-0.00932
						-0.01333	0.006192	-0.01154
						-0.01993	-0.02994	-0.02457
						-0.03072	-0.00811	-0.0016
						-0.01342	0.00722	0.036368
						0.030132	-0.0052	0.012647
						0.018282	0.010713	-0.01455
						0.030845	-0.00614	0.026367
						-0.04326	0.00678	0.037876
						-0.04483	-0.01424	-0.01603
						-0.03299	-0.0345	-0.01426
						-0.03674	0.01083	-0.00596
						0.005372	0.006211	0.00183
						-0.04913	0.013806	-0.01356
						0	0.02871	-0.02894
						-0.02899	0.019803	0.005865
						-0.03985	0.011516	0.03223
						0.00939	-0.02434	-0.01476
						-0.01581	0.012121
						-0.02416	-0.03637	-0.03817
						0.005348	-0.00159	-0.00377
						0.002191	-0.00377	-0.002
						-0.00135	-0.01514	-0.01913
						0	0.004501	-0.02261
						-0.00259	0.003766	-0.01838
						-0.01869	-0.02861	-0.00437
						-0.00506	0.015152	0.023212
						-0.00774	0.005857	-0.00743
						-0.00238	0.035143	-0.00439
						0.013072	0.00094	0
						-0.01435	0.031339	0.003953
						-0.00248	-0.01024	-0.00096
						-0.00475	-0.003	-0.00093
						0.005602	-0.00548	-0.00203
						0.011472	0.019104	-0.00358
						0.011407	0.033852	0.006459
						0.009355	-0.0176	-0.03096
						-0.00769	-0.0249	-0.011
						0.009569	0.003247	0.036298
						-0.02146	-0.00647	0.033758
						-0.00771	0.012085	0.00203
						-0.03416	0.003774	0.008247
						0.019158	0.030608	0.004237
						0.021422	0.018451	0.01894
						0.008141	0.013501	0.008529
						-0.00191	0	-0.00209
						-0.01156	-0.02267	0.019521
						-0.00889	0.022249	-0.01514
						-0.00948	0.004351	0.009931
						-0.02122	0.001878	0.008639
							0.012987	-0.01921
						-0.00346	-0.0015	-0.008
						0.005676	0.009231	-0.0054
						-0.02724	0.032088	-0.01885
						0.026833	-0.00307	-0.01101
						-0.0292	-0.00887	0.01636
							0.001729	-0.04144
						0.010792	0.026387	0.012097
						-0.04331	-0.00852	-0.00358
						-0.02972	0	-0.03158
						-0.00665	0	-0.00957
						0.00317	-0.04139	-0.02124
						-0.01103	0.018692	-0.01556
						0.010101	0.002845	-0.02157
						-0.00169	0.021449	-0.03213
						-0.02454	-0.00178	-0.01416
						0.004024	0.00351	-0.00363
						-0.00857	0.01227	-0.01691
						0.003496	0.012027	-0.02081
						0.007092	0.002805	0.012073
						-0.01553	0.011102	-0.001
						-0.02884	-0.00172	-0.01128
						0.02365	-0.00781	-0.02656
						0.00553	0.016047	-0.0153
						0.00974	-0.00177	0.008368
						-0.00765	0.011189	0.006497
						-0.00895	0.024434	0.030045
						-0.00487	-0.0107	-0.01663
						0.005046	0.006791	-0.01626
						0.016667	-0.01669	0.028049
						0.001813	0.025148	-0.02358
						0.017671	0.027678	-0.00948
						0.028171	-0.00184	-0.00201
						0.012112	-0.01117	0.001932
						0	-0.0263	-0.00647
						0.037867	-0.01541	-0.01537
						0.028218	0.036886	0.012487
						0.026626	-0.00085	0.001075
						0.006969	-0.01183	-0.02189
						0.007143	0.02369	-0.02299
						0.015242	0	-0.01125
						0.039484	-0.01509	0.008186
						0.003242	-0.04059	-0.01351
						-0.00895	-0.00488	0.035955
							-0.00692	-0.00617
						-0.02578	0.015674	-0.0202
						-0.00742	0.020277	-0.01212
							0.00788	0
						0.004713	0.004835	-0.01942
						0.014458	-0.01936	-0.01582
						0.003135	-0.00846	-0.02516
						-0.03012	0.029801	-0.00233
						0.014903	0	-0.00607
						-0.03339	0.006494
						0.025186	-0.0324
						0.010794	-0.00143	-0.02234
						0.005034	0.022618	-0.02076
						0.028738	0.00587
						0.01294	-0.00085	-0.00176
						0.008837	-0.01784	-0.01825
						0.039731	0.001554	-0.00362
						-0.00145	-0.02619	-0.00742
						0.028381	0.00163	0
						-0.04287	-0.01514	0
						0.003322	0.026055	0.00649
						0.011355	-0.00079	-0.009
						-0.01717	-0.03331	-0.00823
						-0.04377	-0.01605	0.00425
						0.020907	-0.03204	-0.00855
						-0.01816	-0.01613	0.00759
						-0.01516	-0.01284	-0.0158
						-0.0307	-0.01439	-0.01748
						0.026387	-0.00079	0.011542
						0.018206	-0.00484	-0.00367
						-0.01111	-0.00615	-0.00477
						-0.03061	0.002882	-0.00844
						-0.01915	0.003503	-0.03001
						0.039162	0.020655	-0.00752
						0.00823	-0.02322	-0.03126
						-0.04481	0.014524	-0.00861
						-0.00648	-0.00163	0.007449
						-0.01036	-0.00256	-0.00168
						-0.01108	-0.01829	-0.00328
						-0.01108	0.01049	-0.01745
						-0.01414	-0.02035	-0.00346
						0.028371	0.012987	-0.00181
						-0.01821	0.003559	0.006536
						-0.04432	0.00363	-0.01002
						-0.00832	-0.00338	-0.03396
						0.040094	0.010399	-0.02002
						0.033496	-0.01911	-0.03578
						0.021979	-0.0054	0.018809
						0.02861	0.031227	-0.01152
						-0.00808	-0.03158	-0.01867
						-0.04214	0	0.01122
						0.020051	-0.00923	0
						0.018495	0.005602	-0.00164
						-0.01075	0.024912	0.021649
						-0.03048	-0.00717	0.020101
						-0.01956	0.027754	0.026503
						0.019352	0.011009	0.007194
						0.015748	0.003676	0
						-0.01447	-0.01511	0.00363
						0.012547	0.003781	-0.02062
						-0.02895	0.001867	-0.01697
						-0.01514	0.031868	0.019158
						0.023982	0.00185	-0.03516
						-0.0076	0.032048	-0.01045
						0.014706	-0.00181	0.00555
						0	0.007005	-0.00397
						0.002436	-0.01799	-0.00763
						-0.0232	-0.01071	-0.01623
						-0.00481	-0.00373	0.010685
						-0.02844	-0.00364	0.008081
						0.007018	0.005842	-0.00571
						0.010032	-0.00369	-0.02335
						0.014337	0	0.005982
						-0.00429	-0.00095	0.014359
						-0.00168	-0.00566	-0.03011
						0.011929	-0.0038	-0.02194
						-0.02969	0.007634	0.005888
						-0.01143	-0.00482	-0.01538
						0.033496	-0.00935	0.018538
						0.028365	-0.00927	0.006129
						0.011677	-0.00194	-0.03279
						-0.01538	-0.02168	0.018462
						0.001674	0.017493	0
						0.03285	-0.02662	0.01032
						0.016737	-0.0159	-0.01593
						-0.02651	0.00553	-0.00639
						-0.01502	0.002701	-0.00209
						0.003929	0.003861
						-0.01775	0.002957	-0.00553
						0.03279	-0.01726	0.01056
						-0.01436	-0.01374	-0.0106
						0.025518	0.001978	-0.01279
						0.001643	-0.02146	-0.01509
						-0.02294	-0.00388	0.006504
						-0.01706	-0.00392	-0.00168
						0.033738	-0.01559	-0.01514
						0.035091	0.007921	-0.00812
						0.014052	0	-0.00329
						0.020891	-0.02429	-0.00678
						0.022306	0.007952	-0.00325
						-0.00208	0	-0.01853
						0.027809	0.019121	-0.02598
						0.010811	-0.02939	0.008396
						-0.02299		-0.03608
						-0.02817	-0.00096	0.001679
						0.002642	-0.00604	-0.00858
						-0.00964	-0.01619	-0.00498
						-0.00288	0	-0.02365
						-0.01293	-0.01195	-0.00158
						0.014389	0.00404	0.010187
						0.033387	-0.01013	-0.01686
						-0.04768	-0.001	-0.01729
						0.010101	0	-0.01865
						-0.00477	-0.00194	-0.0302
						0.008299	-0.00102	0.001702
						-0.03927	-0.02823	-0.00512
						-0.03856	-0.0159	-0.0113
						0.021202	-0.00797	0
						0.028002	-0.00417	-0.00166
						-0.03266	-0.0059	0.008045
						-0.0032	0.016807	-0.00167
						0.004728	-0.01003	-0.01524
						0.036505	-0.00805	0.015873
						-0.02039	-0.00205	-0.01438
						-0.03567	0.006192	0.010345
						-0.01167	-0.00624	-0.01486
						-0.01473	-0.00821	-0.02024
						-0.02389	-0.02	0.005773
						-0.02094	0	-0.00833
						-0.02564	-0.00406	-0.0067
						-0.01464	-0.01677	-0.00872
						-0.01985	-0.00704	-0.00837
						-0.02784	0.002018	-0.01434
						-0.02329	-0.0227	0.022509
						0.002945	-0.00958
						-0.03361	-0.00201	-0.00666
						-0.0125	0.006243	-0.00086
						0	-0.01274	0.006944
						-0.02164	-0.00206	-0.01361
						-0.02833	-0.00601	0.014135
						0.028004	0.014878	0.010564
						0.006932	-0.02661	0.00659
						-0.00256	0.002068	0.006612
						0.005141	0.006243	0.003597
						0.008764	-0.01472	-0.00184
						0.012249	0.008791
						-0.03145	0.004228	-0.00749
						-0.00177	0.032157	-0.04027
						-0.00887	0.006349	0.001837
						-0.02796	0.002181	-0.01758
						-0.0044	0.025318	-0.00982
						-0.00376	0.027869	0.003839
						-0.02852	-0.02174	0.011257
						-0.03044	-0.00413	0.022515
						0.003766	0.010605
						-0.0134	0.004264	0.00547
						-0.01482	-0.00213	0.005786
						-0.02185	-0.03517	-0.01779
						-0.03847	-0.03148	-0.02428
						-0.00683	-0.00429	-0.02049
						-0.04256	-0.01921	-0.02505
						-0.00755	0.002099	0.027093
						-0.03255	-0.02911	0.007843
						-0.01214	-0.03406	0.006897
						-0.01249	-0.01478	0.003861
						-0.00756	-0.02132	-0.00763
						-0.00446	-0.0132	-0.01626
						0.025077	0.012371	0.025046
						-0.01031	-0.01028	0.024957
						-0.00468	-0.01885	-0.01995
						-0.0126	-0.02207	-0.03769
						-0.00738	-0.00402	0.018548
						0.019487	-0.01893	-0.02391
						-0.03039	0.008333	0.011815
						-0.00374	-0.00203	0.021122
						-0.02129	-0.01816	0.017291
						-0.02073	0	-0.01899
						-0.00177	0.008214	-0.00451
						0.005571	-0.00203	-0.00491
						-0.01815	-0.00608	-0.00864
						-0.00742	-0.02864	-0.01987
						-0.02833	-0.01578	0.026617
						-0.00519	0.017911	-0.02566
						0.00541	0.014071	-0.01868
						-0.00939	-0.02505	0.012716
						-0.03836	-0.02608	0.007394
						-0.01204	-0.0081	0.006243
						-0.01466	-0.00407
						0.00431	-0.00412	0.004666
						0.024391	-0.0141	-0.03396
						-0.00113	-0.03659	-0.01036
						-0.01927	-0.01572	-0.00745
						0.028515	-0.00398	0.025617
						0.027239	-0.00402
						-0.00549	-0.02105	-0.0124
						-0.00698	0.005877	-0.02183
						-0.00548	0	0.009843
						-0.03774	-0.002	0.026723
						-0.00673	0.005854	0
						0.022942	-0.00434	0.00865
						-0.0049	-0.00195	0.007491
						0	-0.00399	-0.03352
						0.002014	-0.03734	0.006067
						0.030615	-0.02857	-0.00596
						0.033585	0.005877	-0.03107
						-0.00976	-0.02266	0.012579
						-0.00909	-0.02678	0.008467
						-0.01331	-0.02806
						-0.02439	0	-0.00088
						0.012876	-0.01953	-0.00755
						0.029388	0.017258	0.009835
						-0.01658	0.003869	-0.01825
						-0.02846	-0.04222	-0.00089
						0.00175	0	0.03285
						-0.0026	-0.01699	-0.00376
						0.014629	0.013793	0.007273
						-0.00372	0.009737	0.011628
						-0.01645	0.006104	-0.0076
						0.014945	0.007191	0.001826
						0.007984	-0.02328	-0.00401
						0.032457	-0.00745	0.015297
						-0.01755	0.001978	-0.00726
						0.016704	-0.02756	0.015415
						-0.004	-0.00589
						-0.00734	0.003914	0.007194
						0.00973	-0.00846	0
						0.004922	0.005808	-0.03542
						-0.00469	-0.00972	-0.02308
						-0.01545	0.012121	-0.02117
						0.019833	0.009833	0
						0.040491	-0.0309	0.015937
						0.007605	-0.04066	0.009285
						0.020996	-0.00671	-0.01532
						-0.02512	0.016708	-0.03245
						0.013817	0.013848	0.006011
						0.00203	-0.03876	-0.02683
						0.034023	0	-0.00514
						-0.03402	-0.01122	-0.03251
						-0.03164	0	-0.00658
						0.000965	0.012024	-0.02865
						0.020326	-0.01838	0.008313
							-0.01302	-0.01198
						-0.0491	-0.01222	0.012017
							0.010299	0.022708
						-0.02795	0.007752	0.020986
						0.00549	-0.02328	-0.02255
						-0.00364	-0.0038	-0.00755
							-0.01333	-0.00708
						-0.01759	-0.01949	0.016057
						-0.01067	-0.00655	0.009166
						0.015135	-0.01665	-0.00368
						-0.03619	-0.0051	-0.01319
						-0.0248	-0.00384	0
						-0.04546	-0.0093	-0.04057
						-0.02582	-0.02372	0.024612
						0.010256	-0.0091	0.031375
						-0.00512	-0.00634	-0.01288
						-0.00618	0.013072	0.002116
						-0.02626	0.001867	-0.04097
						0.038053	-0.0188	0.012526
						0.02514	0.010843	-0.02869
						0.010912	-0.00369	-0.00318
						-0.01269	-0.00742	0.00546
						-0.0227	0.007168	-0.03413
						-0.00342	0.006218	0.006205
						-0.0107	-0.03046	0.014011
						0.018538	0.010236	0.037598
						0.006018	0.034037	0.029696
							0.017561	0.02458
						-0.00828	0.007921	-0.04234
						-0.01556	-0.00191	0.011321
						0.015181	0.00199	0.017575
						-0.0218	0.007533	-0.02168
						-0.03915	-0.00191	0.009725
						0	-0.00813	-0.02097
						0.003195	-0.02537	0.015415
						-0.01817	0	-0.01795
						0.003252	-0.00368	0.001936
						-0.00575	0.012059	0.018553
						-0.00819	0.015144	0.015242
						-0.00165	-0.01327	0.033213
						0.007981	-0.02875	0
						0	-0.01384	0.026111
						-0.01817	0.013712	-0.00521
						-0.02862	-0.01429	0
						-0.01221	0.003984	0.027074
							-0.01647	-0.00179
						-0.0254	0.005958	-0.00691
						0.00166	-0.03433	0
						0.032603	-0.01115	-0.01229
						0.004409	-0.02868	-0.00361
						-0.00651	-0.00617	0.02478
						-0.0067	-0.00516	0.017483
						-0.00834	-0.00695	-0.01391
						-0.0127	-0.03583	0.022318
						0	-0.00375	-0.01506
						-0.03704	-0.01638	0
						0.006494	-0.00907	-0.01194
						-0.00822	-0.01242	-0.00519
						-0.00162	0	-0.01532
						-0.03928	-0.02651	-0.03713
						-0.01472	-0.01305	0.033844
						0.008621	-0.03356	-0.00338
						-0.00528	0	0.003419
						0.021323	0.00194	-0.00489
						0.004057	-0.03576	-0.02445
						0.002006	0.035353	-0.01698
						-0.04331	-0.00941	-0.00292
						-0.01037	-0.03045	-0.01673
						0.009515	-0.00512	-0.02745
						-0.0129	0.007339	-0.02277
						0.010471	-0.01779	0.002162
						0.005634	0.001641	0.002035
						-0.03813	0.004057	0.012605
						0.00175	0.001714	0.037483
						0.00546	0.021791	0.010566
						0.019487	0.023403	0
						0.018797	0.006192	-0.0089
						0.009166	-0.00201	-0.02399
						0.003676	-0.02252	-0.002
						-0.02215	0.019576	-0.02349
						0.009017	0.019231	-0.0213
						-0.0035	-0.01912	0.028668
						-0.03331	-0.00797	0.002255
						0.013202	0.013821	0.036745
						0.002537	-0.00545	-0.00926
						-0.00531	-0.01953	0.003247
						0	-0.00999	0.023281
						0.019487	0.006893	0
						-0.02311	0.00597	0.00823
							0.011494	-0.03234
						-0.02283	-0.00571	-0.00686
							0.00995	0.018824
						-0.01494	-0.00968	0.024414
						-0.00174	-0.01202	0.002317
						0.015088	-0.00198	-0.02086
						-0.02589	-0.02012	-0.01514
						-0.00835	-0.01704	-0.01668
						0.011875	-0.02238	-0.00726
						-0.0094	-0.02405	0.019185
							-0.0087	0.02174
							-0.0119	-0.0254
						-0.04546	0.017527	0.03787
						0.011102	-0.03812	-0.00803
						0.00771	-0.00197	0.01636
						-0.02548	0.007477	-0.01429
						0.01432	0.006154	-0.01124
						-0.0016	-0.01597	0.032961
						0.003003	0.003992	0.002286
						0.011523	-0.02488	-0.02025
						0.023156	0.017062	-0.02039
						-0.00829	0	0.00464
						-0.03107	-0.00607	-0.03521
						0.000834	0.003078	-0.01917
						-0.0066	0.032457	0.027989
						-0.02781	0.007576	0.003937
						-0.00805	-0.04194	-0.00213
						-0.0016	0.005786	0.008403
						0.007209	0.018424	-0.0276
						0.017643	-0.00207	0.018562
						0.017901	0.004149	-0.01072
						0.004182	-0.00802	-0.00702
						-0.00482	-0.01594	0.008658
						-0.00421	0.02556	-0.02632
						0.003373	0.01634	0.007952
						-0.03504	0.004827	0
						-0.00171	0.016921	0.004283
						-0.00502	-0.02532	0.014389
						-0.00808	-0.00164	-0.02602
						-0.03406	-0.01498	0.034794
						-0.01542	-0.01958	0.008869
						-0.00811	0.008137	0.021053
						-0.02147	-0.04067	0.005808
						0	-0.00518	-0.01143
						-0.02995	-0.03397	0.025001
						-0.03727	0	0.02284
						-0.00454	0.03604	-0.00216
						-0.03749	-0.01375	0.004545
						0.00738	0.001899	-0.0274
						0.012442	-0.01695	0.024257
						0.004988	-0.0213	0.014728
						-0.03818	0.003247	0.006749
						0	0.011373	0.014889
						-0.00522	-0.03149	-0.02919
						-0.01974	-0.02822	-0.0067
						-0.02912	-0.03644	0.013216
						-0.03948	0.022242	-0.00722
						-0.01177	-0.00354
						0.016639	-0.00331	0.032671
						0.037058	0.012883	0.019129
						-0.01142	-0.01638	0.028923
						0.021435	0.006826	0.000816
						-0.03782	-0.01656	0.011249
						-0.01706	-0.03907	-0.04043
						-0.01676	-0.01062	0.003472
						-0.02089	-0.03813	0.012092
						-0.02817	0.030261	-0.00877
						-0.00673	-0.00702	0.00431
						0.026027	-0.03067	-0.02127
						-0.01361	-0.03969	0.00692
						-0.01949	0.000939	-0.01442
						-0.00192	-0.02584	0.003766
						-0.00407	-0.01527	0.001878
						-0.01421	0.010292	-0.02745
						0	-0.013	0.020352
						0.003953	-0.02643	0
						0.035846	0.027446	0.012601
						0.028114	0.011479	-0.02751
						-0.01119	-0.0126	0.013643
						0.026811	0.026387	0.007582
						-0.00959	0.003578	0.014685
						0.012397	0.001723	0.037563
						-0.01671	-0.01138	0.010842
						-0.01512	0.013423	0.003769
						0.001711	0.00617	0.01187
						0.00183	0.024323	-0.0124
						0.00995	0.009407	0.016208
						-0.01099	-0.03876	-0.00877
						-0.02263	0	-0.01392
						0.00181	0.03107	-0.02007
						0.001959	0	-0.02441
						0.012716	-0.02683	-0.00222
						0.022949	-0.02182	0
						0.025975	-0.00696	-0.02913
						0.013643	-0.02044	0
						0.020619	0.015558	0.032137
						-0.00295	0.018833	0.001509
						0.015175	0.015415	-0.00625
						-0.01813	-0.00626	-0.00335
						-0.03962	0.029905	-0.00162
						-0.00757	0.008889	-0.00888
						0.023494	0.00409	-0.00341
						0.024429	0.021353	-0.01012
						0	0.029632	-0.01548
						0.019298	-0.03806	-0.00861
						-0.00164	-0.00749	0.00771
						-0.04395	0.002039	-0.00167
						-0.00484	-0.00698	0
						-0.03	0.017986	0.007203
						-0.03878	0.0221	-0.00171
						0.014505	-0.01013	-0.01853
						0.012403	0.027446	-0.01174
						-0.03492	-0.0337	-0.00872
						-0.00954	-0.02123	-0.01215
						-0.03961	-0.01457	-0.01014
						0.029757	0.016966	-0.01172
						-0.03472	-0.01225	-0.00876
						0.001627	0.015972	0.007105
						0	0.001959	-0.00326
						-0.02433	0.008658	-0.01396
						-0.00234	0.036507	0.006814
						-0.01447	0.004158	-0.0166
						-0.01091	-0.0044	0
						-0.01172	-0.0072	-0.00495
						-0.00345	0.021422	0.003333
						-0.03226	0.00932	0.009569
						-0.00336	0.001101	-0.01457
						-0.03379	-0.03107	-0.0438
						-0.0199	0.005775	0.026387
						0.01356	0.014156	0.002805
						-0.02862	0.011364	-0.01267
						0.011785	-0.02985	-0.02631
						-0.01101	0.008333	0.003279
						0.033424	0.009268	0.00939
						-0.04061	-0.00206	0.006745
						-0.01715	0.031155	-0.01071
						-0.03033	-0.01095	0.028171
						0.022318	-0.00789	-0.0354
						0.010695	0.028809	-0.01079
						-0.00177	-0.00781	-0.00304
						0.007168	0.018462	-0.01506
						0	-0.01639	-0.02715
						-0.00178	-0.01766	0.008467
						-0.02357	-0.01207	0.01506
						-0.02375	-0.02692	0.015722
						-0.01471	0.004073	0.027731
						0.003496	-0.02916
						0.003623	0.020367	0.002401
						0.018446	0	0.008734
						-0.01795	-0.01777	-0.01468
						-0.00181	-0.01079	0
						0.012856	-0.00208	0.008299
						-0.01487	0.009533	-0.00163
						-0.00554	0.021848	-0.01493
						-0.00187	0.001903	0.001459
						-0.00182	0.009151	-0.00993
						-0.01493	-0.02056	0.013537
							0	-0.00679
						0	0	0.029947
						-0.00742	-0.01056	0
						0.007273	-0.02973	-0.0298
						0.014546	0	-0.03724
						-0.00743	-0.01594	0
						-0.00543	-0.01578	0.007067
						-0.00731	-0.03645	0.028681
						0.001797	0.001936	-0.02593
						0.011009	0.008247	0.012121
						-0.00174	-0.02141	0.021506
						-0.00186	0.016327	-0.0046
						0.008905	-0.03246	0
						-0.03761	-0.01274	-0.01662
						-0.00179	0.027029	-0.02207
						-0.00741	-0.01781	0.016151
						-0.00358	-0.01946	-0.00773
						-0.00364	-0.01174	0.014011
						0.00182	-0.03116	-0.02031
						0	0.014042	0.008921
						-0.00179	-0.03155	0.012206
						-0.01597	-0.01451	0.012511
						-0.00517	-0.02808	-0.01043
						-0.01399	-0.00562	0.008905
						0	-0.01242	0.010811
						-0.0083	-0.04141	0.014389
						-0.03521	-0.03766	0.02206
						0.012719	0.015873	0.008873
						-0.01377	-0.01047	-0.00755
						0.00162	-0.01396	0.019838
						-0.00084	0.025318	0.009183
						0.003454	-0.01788	0.009149
						-0.01221	0.008351	-0.00922
						0.006757	-0.0167	-0.03169
						-0.0318	0.01105	-0.00733
						-0.01358	-0.02223	0.003731
						0.027675	-0.00407	-0.01345
						-0.01466	-0.011	-0.00922
						0.010118	-0.02092	-0.0202
						0.020705	-0.03129	0.025502
						-0.02232	-0.00417	-0.00357
						-0.00677	-0.00833	0.01406
							-0.00864	0
						0.003328	-0.02683	0.003617
						-0.00848	-0.0141	0.019376
						-0.03202	-0.01049	0.028731
						-0.01154	-0.03471	-0.01662
						-0.01489	-0.0216	0.027615
						0.009901	-0.01677	-0.00335
						-0.01158	0.012295	-0.02096
						-0.00842	0.002043	-0.00681
						0	-0.01011	-0.02232
						-0.02003	0.025697	0
						0.003345	-0.00402	-0.02348
						-0.03362	0.021277	-0.03125
						-0.00342	-0.02799	0.036456
						-0.00987	-0.0062	0.011919
						0.004179	-0.03501	-0.00239
						-0.00164	-0.0151	0.007067
						0.004843	-0.03449	0.003839
						-0.03673	-0.00508	0.032326
						-0.00169	-0.02751	-0.04435
						-0.0098	-0.00818	-0.01719
						-0.01661	0.014242	0
						0.008258	-0.01724	0.022055
						-0.02337	-0.0152	-0.02878
						0.004751	-0.0064	0.007186
						0.006645	-0.00509	-0.00233
						-0.00893	0.006431	0.018278
							-0.01049	-0.0388
						0.022655	-0.00445	0.011742
						-0.01116	0.002144	-0.00935
						-0.02039	-0.00215	0.03893
						0.01977	-0.00431	0.031952
						-0.01844	-0.0021	0.002108
						-0.02353	-0.00627	0.034794
						-0.016	-0.03606	0.019842
						0.009464	0.035457	0.006091
						0.008954	0.012423	0.009285
						-0.01141	-0.00779	-0.00227
						-0.00976	0.03122	-0.01457
						0.003289	-0.0146	-0.00447
						-0.00168	0.00305	-0.01835
						0.007308	0.01547	0.006826
						-0.02055	0.010811	0.020067
						-0.01448	-0.00659	-0.00804
						-0.00705	-0.02769	-0.03096
						-0.03223	-0.00622	0.005627
						-0.02701	-0.00311	-0.03968
						-0.03011	0	-0.00937
						0.019476	-0.01454	-0.01478
						-0.01696	-0.01663	-0.0277
						-0.01483	0.002116	0.032625
						-0.03334	-0.02651	0.009709
						-0.02749	-0.00517	0.031682
						-0.01188	0.006322	0
						-0.01692	0.010236	-0.02045
						0.005199	0.005994	0.007663
						0.013008	-0.00972	0.01619
						0.02871	-0.02007	0.012547
						0.01878	0.010714	-0.03913
						0.0032	-0.00676	0.034412
						-0.0088	0.006873	0.019803
						0.004914	-0.01015	-0.03408
						0.012341	-0.00663	-0.03302
						0.000835	-0.01684	0.01695
						0.020943	-0.02423	0.014889
						-0.01818	0.015916	0.014963
						-0.02904	0.008613	0.006309
						0.003413	0.028124	-0.01568
						-0.02162	-0.02952	0.012611
						-0.01156	0.001732	0.021548
						-0.01745	-0.00621	0.014779
						-0.03986	-0.03876	0.007682
						-0.03947	-0.01174	0.029581
						-0.01222	-0.01262	-0.02527
						-0.03269	0.007018	0.012618
						-0.03767	0.005324	0.00982
						-0.02487	0.006515	-0.01869
						-0.0412	0.020564	-0.01325
						-0.03537	0.022204	0.035153
						-0.01556	-0.00174	0
						-0.0107	-0.00174	0.014235
						-0.02827	0.029853	-0.00582
						-0.03812	-0.00712	0.017425
						-0.01347	0.003578	-0.00865
						-0.03435	-0.00185	-0.00541
						-0.004	-0.00354	-0.01549
						0.004175	0
						-0.01877	-0.02642	-0.01544
						-0.02291	0.029807	0.001929
						0.016427	-0.01752	-0.00581
						-0.01668	-0.00175	-0.00201
						-0.04309	0.005571	-0.02713
						-0.03237	-0.01495	0.00183
						-0.03449	-0.0048	0.0226
						0.00572	-0.009	-0.01942
						-0.03825	0.028424	0.029909
						-0.00897	-0.0413	0
						-0.01442	-0.00813	-0.00182
						-0.02181	0.001566	0.008217
						-0.00795	0	0.012716
						0.002186	-0.00853	-0.02927
						-0.01186	0.022019	0.030387
						-0.04004	0.017805	-0.01373
						-0.01192	-0.00152	0.02755
						-0.0214	-0.00595	-0.04143
						0.01287	0.005891	-0.02556
						-0.01942	-0.00604	-0.0149
						-0.00924	0.025789	-0.03679
						-0.01596	0.027737	-0.01401
						0.009501	0.012559	-0.0036
						-0.00434	-0.0209	-0.02523
						-0.02857	0.006883	-0.03612
						-0.00959	-0.01342	-0.01101
						-0.02846	0.002125	-0.00208
						-0.04294	0.010761	-0.00604
						0.004587	-0.00568	-0.01447
						0	-0.02258	0.013195
						-0.00457	-0.02822	-0.03499
						-0.01178	-0.00745	0.021709
						0.023734	0.032073	0.021216
						0.024311	-0.01359	-0.01998
						0.006349	-0.01608	0.004082
						0.009639	-0.02498	0.019248
						-0.00232	0.008475	0.002934
						0	0.031351	-0.01179
						-0.00237	0.010912	-0.00381
						-0.01198	0.028023	-0.02143
						-0.01151	0.00582	-0.01089
						-0.00231	0.014162	0.006932
						-0.02129	0.015451	-0.00699
						-0.01383	-0.00365	0.01789
						-0.01547	0.006529	-0.00519
						0.033241	0.010909	0.034268
						0.026609	0.004335	-0.02648
						-0.01554	-0.01619	0.00166
						0.00224	0.021779	0.00544
						-0.00215	-0.01288	0.027399
						0.010834	0.025975	0.000805
						-0.01715	0.006497	-0.01081
						0	-0.04001	0.008525
						0	-0.0165	-0.0297
						0.029133	-0.0125	0.029904
						-0.0241	-0.00377	0.01977
						-0.01923	0.01687	0.024981
						0.008299	0.031375	0.004988
						0.002205	0.011494	0.010204
						-0.01694	0.00339	0.020947
						0.006445	0.008368	0.026983
						0.021693	-0.01033	0
						0.024098	-0.00535	-0.0199
						0.023038	0.003597	-0.01441
						-0.00208	-0.02931	-0.01439
						0.002085	-0.01773	-0.0172
						0.037077	-0.03039	0.017757
						-0.00968	-0.01558	0.011245
						-0.03216	-0.00182	-0.02582
						-0.00953	0.016057	0.021673
							0.003591	0.031605
						-0.02927	0	0.015168
						-0.00826	0.019521	0.030908
						0.035752	0	0.031671
						-0.01739	-0.00519	-0.01818
						0.02228	0.009133	-0.01318
						-0.01377	0	0.009704
						0.001738	0.010582	-0.02673
						-0.02983	-0.00178
						-0.02807	0.003683	0.010178
						-0.03843	0.028742	-0.03934
						-0.01249	0.00554	0.015214
						-0.02672	0.02936	0.009368
						-0.01085	0.031805	-0.00325
						-0.0306	0.00363	0.014099
						-0.00178	-0.00358	0.036545
						-0.01647	0.022629	0.020081
						-0.01113	-0.00917	-0.02151
						0.024265	-0.01697	0.002121
						-0.01847	0.007663	0.018795
						0.009268	0.01695	-0.01648
						0.030441	-0.00567	-0.00224
						-0.03069	-0.01667	-0.00978
						-0.00743	0.020129	-0.02128
						-0.02708	0.018485	-0.00238
						0.019456	0.031397	0.019906
						-0.00566	-0.01175	0.030278
						-0.01555	-0.03442	0
						-0.0054	-0.00875	-0.02558
						-0.01916	0.01591	0.018091
						0.013931	-0.01377	0.004619
						0.024098	-0.00678	-0.01247
						-0.02474	0.009355	-0.02105
						0.00582	-0.03692	0.008873
						-0.0315	-0.00203	-0.02751
						-0.02105	0.035194	0.005133
						-0.03489	-0.00542	0.037899
						-0.027	-0.0089	0.035215
						-0.01132		-0.0134
						0.012146	0.020697	0.027703
						-0.00197	0.025739	0
						-0.0081	-0.03031
						0	0.003766
						0.010111	-0.01017
						-0.03034	-0.03162
						-0.00528	0.005786
						-0.04758	-0.00735
						-0.00417	0.009479
						0.019921	-0.00193
						0.010384	0.019833
						-0.02511	-0.00617
						-0.0123	-0.01154
						0.003186	-0.02325
						0.002086	-0.03797
						-0.0388	0.01003
						-0.01681	0.003883
						-0.02066	-0.01237
						-0.00207	0.015968
						-0.01584	0.005831
						-0.01107	0.008214
						0.006006	0.017983
						0.016421	-0.03551
						0.002099	0.022434
						0.004158	-0.00372
						0.006515	-0.00758
						-0.00211	-0.01217
						-0.03502	0.007752
						0.004057	0.018809
						-0.02697	-0.01296
						-0.04228	-0.0021
						-0.03538	0.007952
						-0.01028	0.01432
						-0.01105	-0.00209
						-0.01095	-0.01684
						0	-0.00624
						0.003718	0.018809
						0.02206	0.011935
						-0.00183	0.007707
						0	-0.00623
						-0.00944	0.005994
						0.011755	0.022863
						-0.01749	0.020965
						-0.01003	-0.00435
						-0.03065	-0.01766
						-0.02801	0.004141
						-0.01276	-0.01103
						-0.00786	0.011887
						-0.01869	-0.00868
						-0.01204	0.004744
						0	0.022091
						-0.01043	-0.01313
						0.006734	-0.01497
						-0.01441	0
						-0.02017	-0.00437
						-0.00758	-0.00741
						-0.0422	0.004545
						-0.03009	0.005322
						0	0.015784
						-0.0218	-0.00883
						0.004386	0.004386
						-0.03402	0.02304
						-0.02172	0.036634
						-0.045	0.033962
						-0.01469	-0.02627
						-0.01614	0.03105
						-0.03096	-0.00875
						-0.00417	-0.01919
						-0.01444	-0.02823
						-0.00826	-0.01247
						-0.00567	-0.01055
						-0.02066	-0.02203
						-0.01497	-0.00717
						0.012195	-0.00463
						-0.002	0.008969
						-0.01288	0.002235
						-0.00749	-0.04232
						0	-0.0281
						-0.03252	-0.03843
						-0.00875	0
						-0.03677	-0.01376
							-0.00091
						0.002205	0.020973
						-0.00868	0.026161
						-0.03011	-0.01489
						-0.0182	0.004474
						-0.02681	-0.01172
						-0.00434	0.014354
						-0.03652	-0.01072
						0.005742	-0.01412
						-0.00669	0.020736
						0.0022	-0.00939
						-0.02598	-0.00955
						0.006651	0.004751
						-0.04417	-0.01848
						0.004405	-0.01221
						-0.01079	0.03013
						0	-0.02733
						0.015234	-0.00488
						0.008791	0.005865
						-0.00873	-0.00747
						-0.00108	0.027956
						-0.02024	0.03624
						-0.04332	0.020357
						0.01917	-0.00574
						-0.02703	-0.01284
						0.01491	-0.00738
						0.01483	0.026977
						-0.02904	0
						-0.00651	-0.02124
						-0.00412	0.01636
						0	0.010695
						-0.01253	0.015267
						-0.01161	-0.03085
						0.002181	-0.01816
						0.002103	-0.00259
						0.013903	0.032873
						-0.01028	-0.00505
						-0.01709	-0.00268
						0.006557	-0.01891
						0	0
						-0.00409	0.013762
						0.034826	0.011834
						-0.00148	-0.02842
						0.010471	0.008989
						0.031893	0.008421
						-0.02133	-0.01091
						0.002899	0.009112
						-0.00598
						0.022014	0.018095
						-0.02575	-0.00659
						-0.02062
						0.017282	0.032753
						-0.03067	0
						0.006024	0.006431
						0.01796	0
						-0.00169
						0.001643	-0.01697
						-0.00172	0.013245
						-0.0453	-0.01641
						0.034801	-0.00104
						-0.02855	0.010858
						-0.02648	0.026728
						0.034458	-0.00421
						-0.00505	-0.0076
						0.004751	0.01056
						-0.00538	0
						-0.01066	-0.00862
						0.003279	-0.01296
						0.029137
						0.021581	0.010449
						0.002393	0.032589
						0.006861	-0.01091
						-0.03218
						0.001685	0.005565
						0.011997	0.025914
						0.015319	0.013825
						-0.02711	0.006116
						0.013023	0.004167
						0.007707	0.01582
						-0.01504	-0.01975
						0.019737	0.008214
						-0.01441	0.005528
						0.004866	0.006179
						0.003617	-0.00421
						0.001735	-0.01893
						0.001784	-0.00592
						0.018321	-0.03901
						0.011875	-0.00209
						0.009302	-0.01925
						0.005372	-0.00426
						-0.00858	-0.002
						-0.02147	0
						0	0
						-0.00161	0
						-0.00352	-0.00402
						0.005333	-0.01337
						0.024981	-0.00821
						0	0.004474
						0.007238	-0.02024
						-0.00743	-0.01713
						0.029468	-0.00489
						-0.02705	0
						-0.00749	-0.00583
						0.026811	0.001159
						-0.03602	-0.00613
						0.010564	-0.00407
						-0.00918	0
						0.014363	-0.01026
						-0.02461	-0.00595
						-0.00752	0.031055
						0.001847	-0.01258
						-0.01418	-0.00612
						-0.0157	0.018736
						-0.01025	0.010538
						0.01938	0.002436
						0.001929	-0.0134
						-0.01724	0.018349
						0.006401	-0.01202
						-0.01216	0
						-0.0153	0.026032
						-0.00404	-0.00418
						0.023664	0.023888
						-0.01747	-0.00382
						-0.01351	-0.01613
						0.017938	0.027213
						0.009112
						0.01636	-0.00204
						0.008734	0.001033
						0.013453	-0.03496
						0.008929	0.005811
						-0.00225	0.002085
						0	0.004237
						0.035246	0.010811
						-0.01172	-0.00388
						0.011673	0.010886
						-0.01774	-0.00596
						0.010428	0.011779
						-0.01469	-0.0042
						-0.00777	0.030706
						-0.02384	0.009911
						0.017911	0.00206
						-0.01547	0.022381
						-0.01889	0.019538
							-0.01117
						0.002153	-0.04186
						0.000999	0.001963
						0.007722	0.028039
						-0.01163	-0.03995
						0.003984	-0.00581
						-0.01798	-0.01062
						0.031689	0.00201
						-0.0242	0.032485
						-0.01385	0.00199
						-0.00425	0.006857
							0.004684
						-0.0061	-0.01285
						-0.02053	0
						-0.02783	-0.01043
						-0.03317
						0.011132	-0.00901
						-0.00185	0.002068
						-0.0084	-0.00598
						0	-0.00644
						-0.00636	0.009234
						-0.01024	0.001932
						-0.02763
							-0.00395
						-0.01956	0
						0.007905
						-0.00898
						-0.01617	0.012685
						-0.00598	-0.0108
						-0.01587	0.007663
						0.00197	-0.00278
						-0.00188	0.001974
						0	0.028371
						-0.03469	-0.00924
						0.007117	0.007952
						0.00191	-0.00903
						-0.01325
						-0.01283	-0.00434
						0.010909	0.009901
						0.021661
						0.02832	-0.0067
						-0.00356	0.007937
						-0.02648	0.012605
						0.012832	0.009775
						-0.00922	0.009368
						-0.02778	0.029044
						0.001781	-0.0046
						-0.02817	0.006179
						-0.01262	-0.00978
						-0.00533	0.008016
						-0.01888	0.006586
						-0.03794	0.002157
						-0.02571	0.002002
						0
						0.008217	-0.00601
						-0.02179	0
						-0.04145	-0.00669
						0.007338	-0.00955
						0.036621	0
						-0.01678	-0.00196
						-0.00685	-0.0117
						-0.01479	-0.01388
						0.025696	0.021339
						-0.02787	-0.00899
							-0.00979
						-0.03008	0.013191
						0.013504	0
						0.001559	0.011429
						0.023203	0.002367
						-0.0352	0.03101
						0.0139	-0.00394
						-0.01141	0
						0.008772	0.006985
						-0.03419	0.002112
						0.010614	0.006018
						0.027439	-0.00481
						0.021943	-0.02538
						0.026585	-0.01959
						0.028894	0.008929
						0.024693	-0.0107
						0.019384	0.008299
						0.01838	0.00292
						0.026879	0
						0.021722	0.004211
						-0.02765	-0.00593
						0.034969	0.022125
						-0.02689	0.002006
						0.001638	-0.00195
						0.035602	0.0185
						0.036793	0.002139
						0.038039	-0.00211
						-0.00346	0.023475
						0.015916	-0.00798
						0.019654	0.002006
						0.014458	0.006615
						0.021053	0.00431
						-0.00168	0.016687
						0.035507	0.004098
						-0.01107	-0.00193
						0.006645	0.004211
						0.034159	0.004484
						0.019803	0.011403
						0.015242	-0.00203
						-0.01748	0.006728
						0.024553	0.00224
						-0.01212	-0.00199
						0.008084	-0.01351
						0.009756	0.002407
						-0.00993	-0.00649
						0.009066	0
						0.013423	-0.00232
						0.003436	0.004376
						0.003221	0.00347
						-0.02182	-0.01571
						0	0
						0.008231	-0.02092
						0.025318	-0.0206
						0.013986	-0.00659
						0.011257	0.004386
						-0.01457	0.003438
						0.0059	0.020081
						-0.01558	-0.00821
						0.004098	0.02348
						-0.02043	0.020367
						-0.00403	0.013313
						0.005911	0.028058
						0.015295	-0.00844
						0.025013	0.012793
						0.018576	0.004301
							-0.00875
						-0.02202	-0.01056
						0.001756	-0.01994
							0.004474
						-0.00907	0
							-0.01587
						-0.04014	-0.00622
						-0.0483	0.006006
						0.013296	-0.00217
						0.031362	0.012903
							-0.00429
						-0.00368	-0.00197
						-0.04111	-0.02526
						0.032353	-0.00424
						0.036368	0.002162
						0.005831	0
						-0.00269	0.003953
						0.017425	-0.04066
						0.019282	0.004211
						0.004264	0.027455
						-0.04925	-0.00642
						-0.02097	0.006403
						-0.00609	-0.0274
						0.005048	-0.00191
						0.008749	-0.02634
						-0.01385	0.017683
						-0.00607	-0.00214
						0.012371	-0.00978
						0.030898	-0.01663
						0.011429	-0.01706
						0.014568	-0.01279
						-0.01491	-0.03113
						0.018809	0.016261
						0.021528	0.013958
						0.018731	-0.00771
						-0.01794	-0.00842
						-0.00203	0.011605
						0.006283	-0.00422
						-0.01052	0.012793
						0.01232	0.01356
						-0.03477	-0.00279
						0.008584	0.009756
						-0.03441	0.01659
						0	-0.00628
						0.019418	-0.00552
						0.004396	-0.02747
						0.025499	-0.01363
						0.024224	-0.0062
						-0.01054	-0.00338
						-0.04116	-0.01274
						0.012685	0.006218
						0.033129	0.021649
						0	0.008214
						-0.01054	0
						0.017374	-0.00207
						-0.02119	-0.00368
						0.024293	0.003289
						0.021414	-0.00615
						0.028632	-0.01183
						0.024541	0.004082
						-0.0107	0.013023
						-0.01325	0.006205
						-0.02224	-0.03251
						0.011209	0.006547
						-0.04746	0.009891
						-0.0274	-0.02721
						-0.00534	0.001823
						-0.00368	-0.00995
						0	-0.03334
						-0.00347	0.009226
						0.008592	-0.00199
						-0.01594	0.003082
						0.005268	0.002047
						-0.02129	-0.01034
						-0.00259	-0.00534
						0.007692	0.012
						0
						-0.00547	0.00191
						0.008511	0.00335
						0.00369	-0.02218
						0.000921	-0.00195
						0.004699	-0.016
						-0.00239	0.011117
						0	-0.02295
						-0.00194	0.01227
						0.00738	0.008097
						0.008368	-0.00181
						0.012171	-0.01401
						-0.03722	0.012624
						-0.00188	0
						0.006231	-0.01515
						-0.01183	0.012716
						0.002022	-0.00582
						-0.01838	0.014286
						0	-0.01587
						-0.00644	-0.01029
						-0.00854	0.002014
						0.010101	-0.00406
						0.032454	-0.0272
						-0.00203	-0.01174
						0.002094	0.020092
						-0.00774	-0.00203
						0.010132	0.003992
						0.017514	-0.00188
						0.003731	-0.02031
						-0.00402	-0.0113
						-0.01322	-0.0054
						0.00381	-0.0119
						-0.00781	0.007505
						0.028114	0.005571
							-0.01193
							-0.01547
							-0.00788
							-0.00372
							-0.01468
							-0.01122
							0.000965
							0.00572
							0.006849
							0.009722
							0.036962
							0.001817
							0.026763
							0.025752
							0.017991
							-0.02234
							0.037111
							0.021414
							0.011594
							-0.0126
							0.00569
							-0.01951
							0.010224
							-0.02174
							-0.04076
							-0.01995
							-0.01667
							0.001392
							0.017823
							0.02617
							0.005966
							0.012158
							0.026015
							0.008672
							0.027203
							0.004474
							-0.00608
							0.004835
							-0.01086
							0.002985
							-0.00781
							0.027311
							0
							0.013434
							-0.00076
							-0.00131
							-0.00147
							0.006329
							-0.01739
							0.010646
							0.004699
							0.02144
							-0.02169
							-0.02602
							0.027277
							0.013709
							-0.00333
							-0.0327
							0.020441
							0.018321
							0.019608
							0.032187
							-0.01383
							-0.01527
							0.023728
							-0.01281
							-0.01948
							0.013235
							0.023944
							0.004874
							-0.00327
							0.024134
							-0.02378
							0.028756
							-0.01125
							0.006826
							0.010574
							0.018167
							0.036488
							0.012012
							0.006678
							-0.00998
							0.020851
							-0.03816
							0
							-0.03229
							0.016155
							-0.01047
							-0.00084
							0.035871
							0.033171
							0.003221
							0.008954
							0.011794
							-0.00155
							0
							-0.00323
							-0.00513
							0.027093
							-0.03178
							0.004914
							-0.00792
							-0.01585
							-0.0017
							-0.00169
							-0.03562
							-0.01185
							-0.01672
							-0.02116
							-0.00157
							-0.01462
							0.027441
							0.012308
							-0.03839
							0.005703
							-0.00164
							-0.01117
							0.003236
							0.007055
							-0.01162
							0.008124
							0.015478
							-0.00351
							0.009934
							-0.01721
							-0.03959
							-0.03354
							-0.02228
							0.001854
							0.012999
							-0.01984
							-0.02817
							-0.00535
							-0.02498
							-0.00513
							0.026574
							0.035147
							-0.00927
							0.007368
							0.008811
							-0.03416
							0.014599
							-0.0198
							-0.01212
							0.009001
							0.018485
							0.019684
							-0.03799
							-0.01697
							0.031909
							0.018709
							-0.00734
							-0.00703
							-0.00187
							-0.02139
							0.012739
							0.027809
							0.006586
							-0.03996
							0.024098
							0.021232
							-0.00421
							-0.00939
							0.027869
							0.031561
							-0.00639
							0.009112
							0.003346
							0.017596
							-0.0151
							-0.002
							0.00939
							-0.00774
							0.034289
							0.011929
							0.029381
							-0.01949
							0.018391
							0.022427
							0.034037
							0.006445
							-0.00193
							-0.00431
							0.006431
							0.018164
							-0.00762
							0.037426
							0.004283
							0.022515
							0.013527
							0
							-0.00381
							-0.0119
							0.005742
							-0.00093
							-0.00564
							0.022669
							0.003724
							-0.0123
							0.025571
							0.024323
							-0.03152
							0.019803
							0.030772
							-0.04225
							0.01056
							-0.02145
							-0.01369
							0.0059
							0.017721
							0.00182
							-0.00953
							-0.03823
							-0.04018
							-0.00178
							-0.00554
							-0.027
							0.025549
							0.032003
							-0.03652
							-0.01271
							-0.02578
							0.012624
							-0.00179
							0.006332
							0.004769
							-0.01997
							-0.01705
							-0.02389
							-0.02519
							-0.02304
							-0.00656
							-0.02049
							-0.02162
							-0.0195
							0.005831
							-0.00644
							-0.02461
							-0.01056
							-0.03738
							-0.01716
							-0.04139
							-0.01389
							-0.03608
							0.007813
							0.00183
							-0.01545
							-0.03978
							-0.01715
							-0.02918
							-0.02598
							-0.01487
							-0.03707
							0.003378
							-0.04036
							0.034338
							-0.00546
							0.00163
							0.017734
							0.016557
							-0.02087
							-0.0034
							0.006953
							-0.01154
							0.024898
							-0.03902
							-0.00328
							0.006494
							-0.01519
							0.016807
							0.012999
							-0.03492
							0
							0.013889
							0.033961
							-0.03686
							0.034704
							0.014118
							-0.03444
							0.018434
							0.024748
							0.008299
							0.011806
							-0.01129
							-0.03407
							-0.01429
							-0.02774
							0.018868
							-0.02258
							-0.00111
							-0.03304
							0.002407
							0.004902
							0.022174
							0.005013
							0.017011
							0.027457
							0.009639
							0.018476
							0.02161
							0.028417
							0.003291
							0.014974
							-0.01831
							0.00227
							0.002135
							0
							0
							0.008753
							-0.01641
							0.027588
							-0.02721
							-0.02146
							0.004132
							0.014448
							-0.01083
							0.021693
							0.03024
							0.011481
							-0.02326
							0.027001
							0.018212
							-0.01913
							0
							0.019846
							-0.02526
							0
							0.020662
							0.004474
							0.024418
							-0.00228
							-0.01642
							0.028668
							-0.00431
							0.0181
							0.016138
							-0.02165
							0.015964
							0.015214
							0.026869
							0.023042
							0.020878
							-0.00448
							-0.01887
							-0.02772
							0
							-0.00473
							-0.02472
							0.019979
							0.031966
							-0.01327
							-0.03949
							-0.03493
							0.019199
							0.023387
							-0.04065
							-0.00526
							0.004444
							0.004338
							0.031677
							-0.01115
							0.032723
							0.028605
							0.019418
							0.029972
							0.028573
							-0.00635
							-0.0065
							0.014389
							-0.03011
							0.033219
							-0.00455
							-0.03606
							0.02848
							-0.03931
							0.00227
							-0.0023
							-0.04034
							-0.02886
							0.025371
							0.014359
							-0.03727
							-0.0011
							0.021142
							0.008048
							-0.01728
							-0.00425
							0.025318
							-0.0021
							0.006283
							0
							0.031322
							-0.02193
							-0.03774
							0.029108
							0.017181
							0.004283
							0.009911
							0
							0
							0.030175
							-0.00849
							-0.0262
							0.031615
							0.026985
							0.018091
							0.029514
							-0.00339
							0.008065
							0.024939
							0.002317
							0.002047
							0
							-0.03706
							0.028171
							0.005053
							0.035402
							0
							-0.04043
							0
							-0.00432
							0.013793
							0.002144
							0.01065
							-0.02132
							-0.03792
[truncated: 2,395 more rows]
[truncated: 23 more columns]
