# Supplementary material for: Pipeline to evaluate YAP-TEAD inhibitors indicates TEAD inhibition represses NF2-mutant mesothelioma
Source: Life Sci Alliance. 2025 Jul 31;8(10):e202503241. doi: 10.26508/lsa.202503241 (PMC12314556; doi:10.26508/lsa.202503241)
Supplement: Supplementary file 3 [file LSA-2025-03241_SdataF4.2_FS1.2_FS2_FS3.2_FS4.2.zip › FigS3/NumericData.xlsx]

## Sheet: FigS1
a, 72 Hour Growth - Genotype Raw Growth Rates											c, Spheroid Sensitivity - NF2/TEAD1 dKO #2							d, Spheroid Sensitivity - NF2/TEAD4 dKO #2							e, YAP/TAZ Signature - NF2/TEAD & NF2/YAP dKO
	NF2 KO			NF2/TEAD1 dKO		NF2/TEAD4 dKO		NF2/YAP dKO			VT-107		K-975		IK-930			VT-107		K-975		IK-930			NF2/TEAD1 dKO		NF2/TEAD4 dKO		NF2/YAP dKO
WT	#1	#2	YAP KO	#1	#2	#1	#2	#1	#2		1 µM	10 µM	1 µM	10 µM	1 µM	10 µM		1 µM	10 µM	1 µM	10 µM	1 µM	10 µM		#1	#2	#1	#2	#1	#2
0.001426	0.001465	0.001332	0.001049	0.001141	0.001444	0.001134	0.000364	0.001243	0.001082		0.695752	0.77033	0.805092	0.575973	0.848533	0.85451		0.864741	0.755419	0.97438	0.630803	1.37609	0.952895		-0.35322	-1.04098	-0.19381	1.00848	1.22273	0.204946
0.001787	0.001613	0.00139	0.000958	0.001285	0.001524	0.001193	0.000324	0.001317	0.001362		0.520458	0.772778	0.825488	0.783622	0.825737	0.81569		0.705034	0.711737	0.948674	0.626904	1.27793	0.99528		-1.75818	-2.33325	-1.66734	-1.84528	-1.4449	-3.85649
0.001259	0.001597	0.001023	0.001634	0.001308	0.001373	0.001088	0.000732	0.001259	0.001225		0.633003	0.824458	0.704141	0.848923	0.763576	0.762249		0.798898	0.719225	0.859184	0.548584	1.29062	1.00248		-1.2026	-0.44488	-0.52233	-0.81936	-0.177	-0.41969
0.001665	0.001938	0.001274	0.001537	0.001275	0.001304		0.000768				0.662868	0.880041	0.716205	0.75459	0.97554	0.718052		0.878342	0.814136	0.961272	0.653799	1.35254	0.777267		-0.87416	-0.27771	0.267426	0.585337	0.092143	0.722117
0.001532	0.001634			0.00113	0.00161		0.000782				0.727945	0.969962	0.882543	0.985373	0.867594	0.843615		0.635448	0.784059	0.873067	0.43957	1.07435	0.829121		-0.51102	-0.06924	-1.60773	-0.50003	-1.92885	-1.30465
0.001463	0.001513										0.806664	1.02524	0.993965	1.00628	0.944349	0.869201		0.657495	0.617535	0.774326	0.580228	0.629792	0.815283		-1.22482	-0.50953	-0.82822	-0.97373	-0.41857	-0.59098
0.001396	0.001527										0.815347	1.03919	0.878929	1.09041	0.961723	0.826229		0.688588	0.62778	0.916414	0.534286	1.16918	0.847854		-0.29817	0.016349	-0.61155	-0.85194	0.261912	-0.17709
											0.744154	1.09062	0.863982	0.972673	0.813204	0.792783		0.746507	0.624474	0.872891	0.532396	1.25078	0.738144
											0.7442	0.966775	0.847176	0.844785	0.930591	0.82476		0.716457	0.672225	0.788859	0.562162	1.1827	0.872806
											0.672421	0.890152	0.913909	0.578795	0.873424	0.987915		0.696977	0.650471	0.760803	0.60585	1.15679	0.90897
											0.771461	1.07626	0.888011	0.830258	0.894699	0.922482		0.703213	0.645563	0.771809	0.498213	1.15578	0.882224
											0.812484	0.970065	0.815258	0.820961	0.931237	0.838601		0.430578	0.731465	0.68715	0.618166	1.21523	0.815559
											0.737124	0.7213	0.767907	0.913117	0.903485	0.865261
											0.763849	0.79775	0.806646	0.863715	0.811624	0.751072
											0.884398	0.823313	0.452592	0.917375	0.852868	0.879774
											0.820791	0.793902	0.848666	0.956203	0.930102	0.772438
b, Spheroid Formation - NF2/TEAD dKO Raw Areas
NF2 KO							NF2/TEAD1 dKO														NF2/TEAD4 dKO
							#1							#2							#1							#2
	VT-107		K-975		IK-930			VT-107		K-975		IK-930			VT-107		K-975		IK-930			VT-107		K-975		IK-930			VT-107		K-975		IK-930
DMSO	1 µM	10 µM	1 µM	10 µM	1 µM	10 µM	DMSO	1 µM	10 µM	1 µM	10 µM	1 µM	10 µM	DMSO	1 µM	10 µM	1 µM	10 µM	1 µM	10 µM	DMSO	1 µM	10 µM	1 µM	10 µM	1 µM	10 µM	DMSO	1 µM	10 µM	1 µM	10 µM	1 µM	10 µM
0.112844	0.051346	0.057462	0.0578	0.041605	0.088245	0.073948	0.06888	0.056389	0.044031	0.053159	0.044568	0.07192	0.072892	0.067521	0.047486	0.0496	0.045497	0.050566	0.075714	0.06145	0.056177	0.030684	0.050729	0.036532	0.030161	0.047848	0.051682	0.05078	0.026911	0.038849	0.028649	0.034587	0.037746	0.039851
0.095477	0.0478	0.054663	0.060687	0.042723	0.098438	0.088267	0.064189	0.051321	0.042803	0.049081	0.054655	0.072537	0.065932	0.070303	0.06348	0.049443	0.044373	0.037167	0.077804	0.064375	0.054976	0.037295	0.055024	0.033582	0.030827	0.051523	0.04933	0.051669	0.033007	0.041233	0.029425	0.034802	0.040645	0.038154
0.094952	0.045982	0.057076	0.04782	0.043483	0.091336	0.064801	0.0702	0.051178	0.044352	0.045762	0.045725	0.065745	0.074033	0.069891	0.052194	0.046344	0.05202	0.034308	0.084138	0.068888	0.052531	0.036665	0.056141	0.048375	0.038341	0.054513	0.051571	0.073511	0.029129	0.040804	0.03249	0.03977	0.040245	0.03788
0.100338	0.046941	0.052924	0.046636	0.041505	0.095473	0.078249	0.068751	0.053125	0.047377	0.049338	0.038816	0.065599	0.075643	0.069991	0.049842	0.043417	0.051143	0.038597	0.065857	0.073128	0.058745	0.036377	0.044235	0.042749	0.036915	0.051647	0.048764	0.045292	0.026495	0.036047	0.029039	0.03337	0.038403	0.048856
0.107974	0.050832	0.058222	0.047579	0.045294	0.082792	0.071017	0.084569	0.047275	0.03967	0.049409	0.038444	0.072933	0.070459	0.105781	0.066265	0.059681	0.061711	0.045491	0.101898	0.077176	0.059435	0.031133	0.059036	0.032986	0.029333	0.050847	0.062838	0.054713	0.033324	0.034059	0.029094	0.045164	0.043993	0.041676
0.106801	0.048004	0.061476	0.071471	0.051096	0.089148	0.05779	0.072294	0.044691	0.046075	0.048687	0.042124	0.065489	0.114043	0.102788	0.059798	0.056463	0.054793	0.044546	0.093616	0.074904	0.058486	0.030944	0.050576	0.036717	0.029152	0.053378	0.056556	0.048813	0.032207	0.043244	0.032804	0.034215	0.075047	0.042383
0.097022	0.050559	0.055536	0.052141	0.040753	0.091788	0.060775	0.067698	0.050657	0.046586	0.043729	0.038647	0.066492	0.069577	0.105073	0.059162	0.055705	0.061964	0.041109	0.091925	0.0788	0.060562	0.031362	0.045989	0.0369	0.029538	0.051159	0.056367	0.0483	0.030752	0.042538	0.027718	0.037158	0.040425	0.040755
0.099677	0.044674	0.057663	0.047924	0.0432	0.091949	0.072358	0.069426	0.053109	0.04378	0.041999	0.041625	0.071728	0.08241	0.095458	0.064822	0.053078	0.063036	0.046085	0.108713	0.082124	0.060802	0.033766	0.052385	0.039966	0.034158	0.056831	0.057844	0.049503	0.028366	0.042763	0.0291	0.03729	0.037788	0.046812
0.094048	0.044116	0.050005	0.05191	0.03616	0.082027	0.05727	0.073689	0.056629	0.049568	0.057134	0.044272	0.083787	0.069564	0.11954	0.049332	0.043101	0.047081	0.033612	0.073883	0.059147	0.06393	0.034641	0.043564	0.034327	0.030051	0.053896	0.054702	0.059597	0.03484	0.046827	0.037956	0.041628	0.047107	0.046667
0.093885	0.043261	0.049674	0.045451	0.029694	0.07518	0.051807	0.069107	0.057511	0.051408	0.0532	0.042162	0.084436	0.069611	0.078527	0.054598	0.046811	0.043643	0.049059	0.078719	0.049379	0.066343	0.033083	0.044355	0.036536	0.029514	0.051569	0.055856	0.068412	0.035813	0.048393	0.039355	0.038626	0.048162	0.04481
0.11998	0.038759	0.051358	0.049298	0.030756	0.081845	0.057071	0.073883	0.050297	0.04327	0.048625	0.049064	0.076129	0.069793	0.075749	0.047589	0.038716	0.044916	0.0342	0.076847	0.052882	0.064949	0.036236	0.046211	0.036401	0.032928	0.053841	0.06821	0.060229	0.035496	0.048761	0.038794	0.046971	0.048204	0.046169
0.093221	0.044021	0.042089	0.038206	0.034997	0.079616	0.05995	0.076101	0.058148	0.052888	0.051908	0.043753	0.082423	0.072485	0.072376	0.045186	0.042955	0.048925	0.034588	0.073832	0.058171	0.064224	0.038614	0.044128	0.037781	0.035011	0.054755	0.062163	0.04908	0.057971	0.043034	0.043574	0.037857	0.045845	0.049943
0.124188	0.053885	0.048935	0.053856	0.039216	0.079646	0.054639	0.104029	0.057076	0.047488	0.059262	0.045073	0.077081	0.069981	0.100259	0.065218	0.062875	0.061297	0.042361	0.08863	0.062034
0.095709	0.054972	0.046786	0.049574	0.036834	0.082664	0.060139	0.089039	0.057118	0.046308	0.055547	0.038834	0.079032	0.064231	0.100764	0.062936	0.05685	0.058353	0.044784	0.098662	0.071465
0.105238	0.043823	0.048956	0.04392	0.040908	0.097316	0.053412	0.082223	0.051773	0.049535	0.054566	0.039184	0.072355	0.059088	0.099583	0.054358	0.055084	0.104002	0.042165	0.09389	0.061011
0.097113	0.051939	0.048356	0.052998	0.047681	0.081206	0.060272	0.081992	0.050114	0.067897	0.050004	0.037841	0.071255	0.061706	0.096213	0.05857	0.057125	0.055464	0.040453	0.086094	0.069489
0.099	0.041226	0.06646	0.046815	0.038011	0.082497	0.063527
0.090311	0.040739	0.054239	0.04875	0.036478	0.087866	0.070132
0.094525	0.040184	0.058509	0.048017	0.038493	0.095451	0.067033
0.087373	0.041597	0.057499	0.049734	0.043391	0.080761	0.077782
0.124277	0.047751	0.052351	0.061338	0.039779	0.115922	0.07617
0.114716	0.047518	0.051064	0.060261	0.04533	0.110807	0.077281
0.115081	0.039553	0.051819	0.04816	0.049834	0.097128	0.070179
0.10389	0.042784	0.060731	0.054663	0.047293	0.100627	0.073189
0.125086	0.056681	0.051889	0.060668	0.035851	0.122516	0.071374
0.111306	0.049227	0.049482	0.055228	0.03832	0.102946	0.077158
0.112291	0.038714	0.054927	0.053857	0.044481	0.095961	0.072367
0.094803	0.047506	0.05766	0.053401	0.042831	0.10281	0.072364
