# Supplementary material for: Pipeline to evaluate YAP-TEAD inhibitors indicates TEAD inhibition represses NF2-mutant mesothelioma
Source: Life Sci Alliance. 2025 Jul 31;8(10):e202503241. doi: 10.26508/lsa.202503241 (PMC12314556; doi:10.26508/lsa.202503241)
Supplement: Supplementary file 3 [file LSA-2025-03241_SdataF4.2_FS1.2_FS2_FS3.2_FS4.2.zip › FigS4/NumericData.xlsx]

## Sheet: FigS1
d, Morphological Uniformity - NF2 KO, Clone #1																				d, Morphological Uniformity - NF2 KO, Clone #2
	VT-107			K-975			IK-930			VT-107			K-975			IK-930					VT-107			K-975			IK-930			VT-107			K-975			IK-930
DMSO	1.1 µM	3.3 µM	10 µM	1.1 µM	3.3 µM	10 µM	1.1 µM	3.3 µM	10 µM	1.1 µM	3.3 µM	10 µM	1.1 µM	3.3 µM	10 µM	1.1 µM	3.3 µM	10 µM		DMSO	1.1 µM	3.3 µM	10 µM	1.1 µM	3.3 µM	10 µM	1.1 µM	3.3 µM	10 µM	1.1 µM	3.3 µM	10 µM	1.1 µM	3.3 µM	10 µM	1.1 µM	3.3 µM	10 µM
0.399956	0.230237	0.451564	0.456477	0.446467	0.380406	0.435021	0.364776	0.386328	0.506001	0.463826	0.474447	0.622257	0.633393	0.68866	0.700781	0.290893	0.486631	0.655841		0.381726	0.483455	0.504019	0.440818	0.293483	0.308631	0.331162	0.380762	0.414189	0.328771	0.449705	0.36654	0.473913	0.562703	0.566193	0.525114	0.340041	0.535651	0.700856
0.438606	0.406442	0.418896	0.358521	0.437422	0.246979	0.470473	0.393137	0.280881	0.516606	0.434893	0.414464	0.495328	0.641501	0.715392	0.658566	0.301665	0.514093	0.640473		0.282944	0.609966	0.55356	0.521901	0.422757	0.282414	0.40143	0.321319	0.373025	0.337317	0.388775	0.409361	0.582052	0.74852	0.633493	0.613263	0.413116	0.619445	0.732678
0.452446	0.378207	0.448583	0.413259	0.466586	0.410041	0.421505	0.333178	0.395577	0.46978	0.415092	0.473032	0.547581	0.571136	0.716228	0.642917	0.336333	0.463115	0.616825		0.431749	0.606139	0.627006	0.53814	0.479334	0.448452	0.395239	0.380963	0.44639	0.492456	0.446127	0.517484	0.605437	0.701202	0.638086	0.584851	0.39328	0.576423	0.724855
0.470693	0.370043	0.360461	0.5526	0.309887	0.499549	0.556858	0.419726	0.416186	0.534186	0.32109	0.539038	0.614026	0.649788	0.722904	0.682173	0.396488	0.636119	0.684219		0.362622	0.616839	0.607362	0.532267	0.450818	0.359253	0.377198	0.278218	0.260007	0.460095	0.454783	0.472412	0.615543	0.731922	0.631333	0.628659	0.384236	0.530514	0.716589
0.275281	0.411838	0.389506	0.518436	0.402478	0.504976	0.543582	0.344025	0.459362	0.59126	0.338252	0.436345	0.547189	0.678278	0.74016	0.729583	0.415899	0.614701	0.694607		0.428781	0.612591	0.550988	0.530228	0.310528	0.259874	0.404915	0.323018	0.406737	0.379571	0.335081	0.574852	0.596225	0.641778	0.585719	0.612256	0.296529	0.552672	0.708902
0.392194	0.349978	0.419701	0.394482	0.387436	0.321962	0.394196	0.342597	0.423606	0.530805	0.431374	0.418138	0.585317	0.612957	0.58346	0.647849	0.288356	0.246059	0.309135		0.422253	0.543732	0.607697	0.486033	0.470406	0.428886	0.392246	0.394687	0.428963	0.472235	0.490179	0.489521	0.657894	0.782375	0.675018	0.5608	0.378606	0.568466	0.779897
0.468146	0.33022	0.350821	0.502847	0.485143	0.451367	0.481336	0.333265	0.388807	0.432535	0.377433	0.410086	0.572475	0.48636	0.701147	0.661319	0.332597	0.564468	0.63044		0.472658	0.629573	0.48053	0.551282	0.4036	0.411929	0.403717	0.399677	0.478487	0.248147	0.492625	0.539624	0.620746	0.765588	0.580109	0.64555	0.252267	0.603973	0.744855
0.458278	0.346054	0.193254	0.47604	0.301685	0.48797	0.331784	0.276951	0.399197	0.346076	0.233221	0.434645	0.583214	0.535749	0.665668	0.674079	0.369239	0.575609	0.62738		0.40384	0.65443	0.601863	0.444652	0.453242	0.447108	0.44747	0.420753	0.316081	0.482112	0.560454	0.563671	0.633601	0.759998	0.649492	0.456787	0.233212	0.427135	0.765497
0.3415	0.342201	0.440214	0.368284	0.307701	0.445413	0.417348	0.329535	0.21751	0.470745	0.305952	0.430378	0.489428	0.598743	0.641397	0.676421	0.343787	0.589431	0.47479		0.434099	0.588711	0.612946	0.438732	0.440742	0.29168	0.465826	0.237506	0.482958	0.499843	0.527814	0.53055	0.630498	0.745369	0.483261	0.602153	0.360451	0.533491	0.746716
0.408999																				0.370952	0.403386	0.534841	0.427604	0.379115	0.32166	0.448644	0.342003	0.513808	0.514642	0.4625	0.56453	0.588565	0.764682	0.448199	0.58895	0.405408	0.538619	0.713557
0.470916																				0.450216	0.599363	0.546946	0.471956	0.510958	0.423089	0.455533	0.34739	0.51829	0.482485	0.468338	0.571654	0.560967	0.752497	0.643735	0.574414	0.191145	0.614705	0.7569
0.206194																				0.426416	0.516742	0.590201	0.426086	0.298372	0.401865	0.451177	0.316457	0.466789	0.468831	0.477217	0.513489	0.51948	0.711156	0.587776	0.530872	0.318558	0.551026	0.704615
0.455996																				0.462746
0.456517																				0.405904
0.415334																				0.471525
0.442644																				0.384195
0.508613																				0.446172
0.453494																				0.372003
0.471761																				0.457419
0.445368																				0.419103
0.471232																				0.484495
0.464626																				0.482777
0.422703																				0.471407
0.466387																				0.342671
0.416291																				0.458018
0.411166																				0.510493
0.377195																				0.408747
0.220924																				0.484594
0.35279																				0.473492
0.346992																				0.463892
0.3957																				0.453884
0.222732																				0.375974
0.409764																				0.421092
0.294337																				0.359926
0.407453																				0.29406
0.354078																				0.424756
																				0.412574
																				0.484501
																				0.445618
																				0.487548
																				0.488764
																				0.238495
																				0.430176
																				0.457654
																				0.514619
																				0.464376
																				0.224271
																				0.480617
