# Supplementary material for: Pipeline to evaluate YAP-TEAD inhibitors indicates TEAD inhibition represses NF2-mutant mesothelioma
Source: Life Sci Alliance. 2025 Jul 31;8(10):e202503241. doi: 10.26508/lsa.202503241 (PMC12314556; doi:10.26508/lsa.202503241)
Supplement: Supplementary file 3 [file LSA-2025-03241_SdataF4.2_FS1.2_FS2_FS3.2_FS4.2.zip › Fig4/NumericData.xlsx]

## Sheet: FigS1
c, Morphological Uniformity - YAP/TAZ-TEAD Inhibition																				d, Morphological Uniformity - YAP KO
	VT-107			K-975			IK-930			VT-107			K-975			IK-930					VT-107			K-975			IK-930			VT-107			K-975			IK-930
DMSO	1.1 µM	3.3 µM	10 µM	1.1 µM	3.3 µM	10 µM	1.1 µM	3.3 µM	10 µM	1.1 µM	3.3 µM	10 µM	1.1 µM	3.3 µM	10 µM	1.1 µM	3.3 µM	10 µM		DMSO	1.1 µM	3.3 µM	10 µM	1.1 µM	3.3 µM	10 µM	1.1 µM	3.3 µM	10 µM	1.1 µM	3.3 µM	10 µM	1.1 µM	3.3 µM	10 µM	1.1 µM	3.3 µM	10 µM
0.238436	0.362586	0.255483	0.402747	0.197071	0.249968	0.305194	0.145785	0.218523	0.238408	0.220917	0.189443	0.501818	0.599053	0.498317	0.504829	0.22232	0.474648	0.559169		0.312576	0.436078	0.503034	0.558154	0.448004	0.378466	0.512832	0.404734	0.459246	0.400954	0.279886	0.197107	0.423132	0.717164	0.634005	0.689118	0.516698	0.332203	0.588839
0.218598	0.241903	0.361481	0.478801	0.252875	0.246695	0.494702	0.219043	0.260682	0.232418	0.230399	0.307227	0.566451	0.567517	0.586952	0.610252	0.207233	0.46457	0.685043		0.390124	0.467855	0.510823	0.521037	0.439729	0.467622	0.492077	0.391358	0.429117	0.406701	0.261772	0.388269	0.349097	0.684335	0.678225	0.68496	0.465245	0.586938	0.566666
0.257597	0.366989	0.33822	0.511482	0.230845	0.221616	0.402652	0.194428	0.22839	0.248255	0.15569	0.293997	0.577734	0.619988	0.617727	0.606334	0.232698	0.53799	0.727566		0.354404	0.513217	0.530108	0.499759	0.463635	0.421678	0.482232	0.378005	0.448197	0.451265	0.263212	0.353112	0.355929	0.679203	0.620842	0.655042	0.516701	0.592773	0.578867
0.220164	0.312429	0.374079	0.49516	0.246535	0.213889	0.324024	0.258337	0.228899	0.290695	0.215431	0.230447	0.573551	0.662038	0.550786	0.594106	0.257361	0.531466	0.732304		0.404672	0.493593	0.556212	0.589928	0.45871	0.439867	0.354429	0.407438	0.302618	0.466221	0.419013	0.398741	0.436414	0.779222	0.708037	0.730501	0.465367	0.665085	0.639192
0.193458	0.274576	0.340259	0.526378	0.228286	0.257234	0.518897	0.201089	0.228899	0.307012	0.218456	0.334517	0.558002	0.676542	0.669909	0.651349	0.149161	0.274092	0.730768		0.340794	0.56718	0.551108	0.541235	0.39931	0.50044	0.476854	0.361006	0.476518	0.531438	0.444671	0.380292	0.467776	0.787616	0.717279	0.710004	0.548326	0.647005	0.650416
0.183411	0.320497	0.334029	0.520376	0.218612	0.262871	0.527262	0.210462	0.228899	0.293264	0.219001	0.349018	0.545836	0.716606	0.643407	0.680384	0.153925	0.575119	0.753756		0.396552	0.547196	0.580668	0.496743	0.456078	0.451811	0.528605	0.34338	0.431061	0.503677	0.37732	0.312154	0.342767	0.749813	0.575322	0.742452	0.46908	0.658809	0.471197
0.142654	0.348009	0.378391	0.462957	0.26283	0.230054	0.442829	0.213477	0.228899	0.195927	0.201668	0.264319	0.59671	0.720408	0.642959	0.675298	0.167744	0.546359	0.760713		0.361111	0.459584	0.546502	0.534295	0.425991	0.366602	0.408903	0.36356	0.357997	0.512871	0.30107	0.402332	0.4001	0.720145	0.621186	0.676191	0.545126	0.527125	0.584428
0.188203	0.328601	0.345724	0.514746	0.176593	0.27272	0.533193	0.2612	0.228899	0.287307	0.157105	0.289682	0.592474	0.676226	0.637387	0.690294	0.196028	0.587864	0.772113		0.415562	0.507627	0.441333	0.462717	0.273066	0.420629	0.431019	0.325948	0.439771	0.377631	0.324101	0.310071	0.340192	0.748645	0.626915	0.664337	0.440245	0.595594	0.297563
0.161997	0.343174	0.277635	0.47522	0.232244	0.269418	0.457497	0.243966	0.228899	0.303798	0.220778	0.297436	0.595274	0.647055	0.57639	0.56158	0.183159	0.510646	0.763526		0.375626	0.432632	0.409509	0.440387	0.34583	0.382732	0.426462	0.413591	0.397995	0.376327	0.375442	0.368335	0.163411	0.712614	0.653264	0.597884	0.534686	0.603008	0.621897
0.213433	0.286365	0.27756	0.363651	0.202054	0.188508	0.398232	0.286543	0.228899	0.266705	0.209703	0.131623	0.462897	0.601494	0.564549	0.633412	0.190031	0.559818	0.740142		0.341459
0.144914	0.18314	0.174766	0.430171	0.220756	0.198889	0.434215	0.202694	0.228899	0.260105	0.199158	0.295234	0.593342	0.635487	0.619995	0.569512	0.21975	0.519591	0.751572		0.396474
0.208444	0.385183	0.238821	0.247588	0.237326	0.191548	0.480933	0.273058	0.228899	0.214388	0.199905	0.263622	0.542545	0.67758	0.664549	0.637602	0.1966	0.549315	0.744305		0.370909
0.164118																				0.382155
0.231568																				0.370269
0.169983																				0.406954
0.177287																				0.431136
0.200811																				0.442051
0.17956																				0.445863
0.19045																				0.441
0.200088																				0.416054
0.199095																				0.405839
0.190858																				0.450479
0.15186																				0.374095
0.208952																				0.386331
0.129385																				0.307772
0.176067																				0.386953
0.132898																				0.299045
0.163982																				0.321299
0.184711																				0.297066
0.233503																				0.223223
0.233995																				0.2868
0.229755																				0.310228
0.150105																				0.319835
0.209658																				0.320332
0.257273																				0.242764
0.254916																				0.332001
0.265735
0.21105
0.161809
0.276379
0.21671
0.203839
0.157071
0.220512
0.207198
0.223736
0.242461
0.195017
