# Supplementary material for: Pipeline to evaluate YAP-TEAD inhibitors indicates TEAD inhibition represses NF2-mutant mesothelioma
Source: Life Sci Alliance. 2025 Jul 31;8(10):e202503241. doi: 10.26508/lsa.202503241 (PMC12314556; doi:10.26508/lsa.202503241)
Supplement: Supplementary file 4 [file LSA-2025-03241_SdataF2.zip › Fig2/NumericData.xlsx]

## Sheet: FigS1
b, 72 Hour Growth - YAP/TAZ-TEAD Inhibition
Concentration (μM)	VT-107													K-975													IK-930													Verteporfin
0.041152	87.3237	86.8019	95.5779	101.446										94.3914	122.789	131.198	91.7433										93.0628	84.8356	141.387	106.666										94.1142	123.344	146.752	94.9382
0.123457	105.964	67.0982	102.973	116.06										89.4418	125.719	110.107	99.3431										93.3506	88.0781	99.8461	154.583										89.4106	114.437	96.3883	113.311
0.37037	88.6849	72.5471	48.8254	103.878										115.352	85.0003	125.103	86.7151										97.9957	83.7389	106.691	129.713										87.1434	93.3192	90.8032	86.0738
1.11111	45.8827	76.3157	84.416	61.91	85.0126	129.95	138.705	67.5552	67.8455	75.7642				154.347	97.4211	76.6571	61.8459	73.9603	66.3513	113.353	125.393	84.123	88.9415	98.6587	102.497		82.6168	105.068	97.9416	139.651	83.0905	86.4647	104.458	99.3981	75.7449	112.223	86.0964			26.9368	87.6335	0	51.3522	38.996	85.1686	49.4173	36.7644	112.941	25.122
3.33333	82.8396	84.7312	51.2746	55.9302	48.2304	90.2141	89.3219	88.6584	83.8023	78.2665	57.8197			82.8325	75.4837	69.0417	53.842	57.4295	47.078	93.1813	93.9187	91.7073	101.328	104.992			88.0259	110.403	98.9381	105.168	78.8332	76.6002	96.8538	143.657	94.1107	96.7392	102.587	118.717		10.2875	3.53192	0.841124	3.52562	0.253971	0	0	0	29.9013	0
10	98.9882	96.9233	74.0553	38.822	61.3144	49.1248	79.8589	67.8962	43.5615	54.6355	73.7691	53.7703		77.6826	64.6644	77.4861	50.7813	46.3347	55.1153	54.3064	105.391	105.854	72.5951	62.1284	58.9575	49.7876	82.7943	111.782	126.618	109.402	75.3751	92.2369	98.8716	94.4472	53.7206	97.0028	98.1893			0	0	0	0	0	2.81019	0	0	0	0
c, 72 Hour Growth – Sensitivity, NF2 KO
Concentration (μM)	VT-107									K-975									IK-930									Verteporfin									Dasatinib									Lovastatin
1.11111	-31.1295	-76.9974	-24.6303	8.68048	-17.9558	-0.3989	-0.5148	28.7506	-7.93393	12.3344	-16.3818	-34.8666	-2.10019	-42.5795	-10.5615	-20.7861	49.799	42.549	-16.295	-6.5628	18.2419	32.661	28.4971	31.0838	-6.27808	27.1804	32.2125	50.4874	-18.6069	-64.6443	-40.5717	18.8836	-13.3359	-11.0043	16.417	-11.8628	11.149	8.76199	8.28022	1.09824	-4.7926	-11.0327	-8.25557	-11.5715	-10.1436	59.7608	48.315	41.6398	44.4701
3.33333	14.8778	20.3012	-14.4525	-1.0813	-26.9976	-52.0674	-8.60523	16.1548	26.5136	36.2004	78.8553	-11.4502	-10.6996	-18.2393	-28.5516	-48.1712	-11.5517	11.9971	7.88751	8.07915	25.0608	27.4113	5.30067	-11.0011	6.82889	48.3636	57.7294	0.558961	-0.93609	0.527148	15.3001	2.18759	-32.4444	-24.1105	28.0209	-15.3727	7.30295	7.35451	11.7879	8.47161	-12.726	-17.8321	-10.1062	-3.23976	0.134878	8.73696	3.21658	11.2187	9.34184
10	93.5292	70.5548	19.9809	11.8417	-12.1021	-2.57382	14.4769	26.1339	29.9665	-2.70392	-58.3384	-10.844	-11.5427	-8.87203	-5.20773	20.9074	28.5017	26.7888	-25.2481	-37.5699	-20.1132	10.4745	18.6628	-27.6067	30.6799	21.6595	26.9402	-7.47256	-0.09472	-3.87664	0.175571	-3.98538	-4.45333	-4.79094	-3.76318	4.82811	7.89541	11.2491	4.37345	4.43659	-46.4619	-49.9307	-51.9676	7.37279	2.15101	15.8859	4.52555	5.8802	6.78364
d, 72 Hour Growth – Sensitivity, YAP KO
Concentration (μM)	VT-107									K-975									IK-930									Verteporfin									Dasatinib									Lovastatin
1.11111	-12.3238	-90.0127	7.4055	20.1538	-28.62	-22.8326	-4.76628	37.6741	25.172	-29.6051	-13.2455	23.9026	-3.00314	-17.8391	-2.47846	-5.20529	27.4777	36.3721	-81.2137	-43.9625	-57.8289	-37.3392	-0.04464	54.8001	37.3217	11.4835	4.36781	-20.9379	-43.8732	-51.1999	-86.5657	-10.2723	0.422473	-3.82498	-21.9483	5.00626	2.92532	7.78449	4.78452	6.58037	-17.5472	-21.8025	-7.19992	2.3484	-0.44664	50.5377	40.7648	22.1751	23.5607
3.33333	4.94226	-16.3599	14.5124	6.66146	-18.1186	-33.7339	-23.9304	15.1873	18.257	25.0527	61.753	-0.35584	-24.6563	-27.2358	-9.43207	3.7542	16.6663	4.34509	-46.0971	-39.4486	-9.63574	-4.67767	6.3979	-3.89709	-1.12968	12.6331	-2.90898	2.15341	22.9436	11.6935	8.33822	-30.1904	-35.6323	-8.28571	24.8925	-19.8496	5.67683	3.79338	2.89919	-3.48593	-12.3828	36.5644	-14.5382	9.53377	10.8977	16.4753	22.7347	14.3464	16.9133
10	69.9692	60.5701	4.73477	-9.9274	-12.2666	-11.7721	8.20348	19.2108	16.2231	35.0213	9.88613	16.3148	21.914	30.3361	14.5018	50.2268	63.649	65.5719	-74.4478	-29.643	12.4604	28.2959	46.5784	45.8569	21.1563	6.09054	6.61613	-0.76966	-2.73878	3.14902	0.56637	-4.12091	-5.6692	-5.06184	0.673039	1.70304	-1.96959	17.4168	1.94549	6.39362	-56.7363	-57.5974	-52.5184	18.5808	21.1376	32.8263	34.5139	19.109	14.9337
	f, Spheroid Growth - Area Relative to WT
	WT	#1	#2	YAP KO
	99.5027	179.825		86.8073
		179.192	119.681
	117.867	191.59	151.278	88.4889
	105.28	155.841	133.405	106.044
	104.85	176.476	112.784
	110.154	180.886
	88.9055	180.045	127.996	94.3747
	103.781	172.083	114.002	81.9806
	94.8153		118.461	90.011
	88.1918	167.04		80.6716
	93.4593	181.548		64.9061
	94.4658	209.903	110.658	83.3603
			134.364	61.6946
	91.1396		121.864
	107.587	195.602	130.085	82.9464
g, Spheroid Growth - YAP/TAZ-TEAD Inhibition
Concentration (μM)	VT-107												K-975												IK-930												Verteporfin												Dasatinib
1	76.6478	88.7538	105.918	92.8132	68.463	73.709	78.1088	73.5238	85.5159	91.901	81.3879	83.1298	73.6453	82.403	85.6745	83.0659	71.3808	99.9979	79.1108	67.0021	81.976	83.9644	143.929	90.1255	96.0127	104.127	105.424	86.03	93.4846	96.1413	83.1316	158.761	104.442	109.796	114.025	111.157	85.327	89.3191	87.5083	93.951	80.5002		85.5266	105.488	118.288	100.684	104.683	110.228	104.223
10	73.9767	64.1766	74.7598	58.1956	77.1193	66.6653	53.4703		68.164	59.208	51.8371	56.8164	83.7385	128.488	68.7116	76.4844	74.3027	65.4148	70.5934	66.2779	89.879	71.8607	83.7964	77.8481	99.2121	144.408	102.123	99.1113	88.7186	85.8683	78.8287	82.1674	111.863	119.525	110.597	91.6041	72.5391	97.6727	82.3787	81.6045	137.938	125.605	148.169	125.317	77.3553	78.7618	78.2262	91.4833	88.7578
h, Spheroid Sensitivity - NF2 KO
Concentration (μM)	VT-107												K-975												IK-930												Verteporfin												Dasatinib
1	1.94799	2.55428	1.65689	2.46961	1.46387	1.46053	1.39892	1.39638	1.23518	2.046	1.80631	1.70401	1.88207	2.12753	2.27673	1.76788	1.65991	1.72125	1.66146	1.4463	2.45802	2.50491	1.75035	1.9259	1.491	1.344	1.51499	1.37909	1.48273	1.35882	1.37962	1.35236	1.50674	1.25233	1.29722	1.52917	1.10899	1.18872	1.0591	1.12095	0.593893	0.763748	0.757393	0.723327	0.886482	0.971478	0.955418	0.97028	1.77005
10	1.52812	1.58733	1.85155	1.63549	1.51777	1.40823	1.28245	1.04955	1.09726	1.12377	1.22546	1.13025	2.78801	1.21604	2.08883	2.0054	1.16356	1.52151	1.84737	1.86358	1.95976	2.23302	2.69693	1.54063	2.13982	2.2454	2.28789	2.13837	1.41836	1.34198	1.26842	1.2125	1.91697	2.05996	1.5719	1.84474	1.67005	2.05219	1.54797	1.4608	1.78778	1.75181	1.56746	1.51402	1.41335	1.6234	1.70958	1.60881	1.85696
[truncated: 28 more columns]
