# Supplementary material for: Pipeline to evaluate YAP-TEAD inhibitors indicates TEAD inhibition represses NF2-mutant mesothelioma
Source: Life Sci Alliance. 2025 Jul 31;8(10):e202503241. doi: 10.26508/lsa.202503241 (PMC12314556; doi:10.26508/lsa.202503241)
Supplement: Supplementary file 5 [file LSA-2025-03241_SdataF3.zip › Fig3/NumericData.xlsx]

## Sheet: Fig1
b, Spheroid Growth - YAP-5SA Expression			c, Spheroid Sensitivity - YAP-5SA Expression							e, TEAD Isoform – Protein Levels								f, Spheroid Growth - NF2/YAP dKO			g, Spheroid Growth - NF2/TEAD dKO
WT	YAP-5SA		VT-107		K-975		IK-930				NF2/TEAD1 dKO		NF2/TEAD4 dKO		NF2/YAP dKO			NF2/YAP dKO			NF2/TEAD1 dKO		NF2/TEAD4 dKO
99.5027	121.657		1 µM	10 µM	1 µM	10 µM	1 µM	10 µM			#1	#2	#1	#2	#1	#2		#1	#2		#1	#2	#1	#2
	85.1914		1.20375	1.0071	1.40082	1.52284	1.13102	1.31977		TEAD1		0.00435		1.72859	1.21385	0.730072		22.8062	51.8407		74.086	89.4246	73.7212	58.8506
117.867	101.522		1.17094	1.06346	1.41434	1.42112	1.17091	1.2183			0.008256	0.001921	1.45018	1.47684	1.24806	0.741792		60.0624			86.0417	88.9696	70.2109
105.28			1.01533	1.1366	1.58605	1.59827	1.47841	1.46818			0.001159	0.001627	1.30757	1.29412	1.16962			64.7274	47.8722		84.9429	89.0475	67.193	58.8881
104.85			1.29138	1.24921	1.54785	1.51242	1.16442	1.31252			0.005586	0.001929	1.17354	1.29019	0.934548	0.758882		65.9837				89.6092	72.6251	58.6729
110.154	138.11		1.15339	0.987957	1.5675	1.46103	1.32647	1.19335			0.002679	0.002583	1.11825		1.53574			45.7515	47.7915		88.4304	85.3653	58.6299	59.8819
88.9055	144.545		1.17224	1.04465	1.17656	1.31022	1.15968	1.04004			0.003163	0.003086						35.2739	48.0115		73.9454	75.8483	65.5742	55.7715
103.781	135.57		1.44058	1.07405	1.38588	1.52913	1.21211	1.28391			0.000798	0.00431	0.979572	1.04298	0.699337	0.526491		64.0852	49.3745			81.6676	66.3355
94.8153	136.416		1.16556	0.997348	1.30605	1.506	1.12659	1.37293			0.002247	0.003797	1.21735	1.54699	1.07674	0.722488		68.3707	48.6191		81.9913		65.0603
88.1918	172.044		1.06252	0.720045	1.48185	1.16155	1.17333	1.32723		TEAD4	0.948443	1.37983	0.002181	0.00756	0.641922	0.442457		63.6515	44.8959			83.8632	73.3381	57.0277
93.4593	122.068		0.947604	0.944022	1.17198	1.04556	1.16317	1.22174			0.846114	1.06752	0.000741	0.002859	0.497276	0.353518		44.5269			86.5305	87.9716		56.9197
94.4658	138.456		1.31449	0.82713	1.03029		1.25003	1.28969			0.89134	1.04299	0.000392	0.001953	0.779849	0.607071		63.9472	52.0984		79.0466		60.4908	61.1684
	119.34		1.4041	0.977996	1.13074	0.998529	1.07733	1.4561			0.802332	1.26486	0	0	0.857451	0.940062		42.1774	51.0299		81.7415	80.3881	63.6769
91.1396	78.1813										0.929022	1.29573	0.00111	0.008473	0.743799	0.18361		51.7142	56.2366		80.6783	82.422	61.4225	53.378
107.587	157.419										0.883261	1.54742		0.005495				55.3579	46.4718			82.6189	68.8118	58.3705
													0.003148	0.001593		0.180694		56.6912	58.7884		84.2667	87.0629	60.8797
												1.68933	0.003937	0.007403		1.53541
											h, Spheroid Sensitivity - NF2/TEAD1 dKO							i, Spheroid Sensitivity - NF2/TEAD4 dKO
											VT-107		K-975		IK-930			VT-107		K-975		IK-930
											1 µM	10 µM	1 µM	10 µM	1 µM	10 µM		1 µM	10 µM	1 µM	10 µM	1 µM	10 µM
											0.573908	0.849998	0.674942	0.640103	0.875006	0.705628		0.762462	0.581581	0.768185	0.727213	1.09131	0.738668
											0.630578	0.87439	0.731022	0.521971	0.867567	0.780113		0.62729	0.536187	0.83566	0.711496	1.01348	0.77388
											0.632348	0.843848	0.784033	0.623908	0.95719	0.694754		0.63807	0.525523	0.580115	0.572056	0.957887	0.740257
											0.609168	0.789962	0.727212	0.734965	0.959323	0.679961		0.643124	0.666965	0.656467	0.594163	1.01105	0.782866
											0.733257	1.04863	0.792113	0.837913	0.871077	0.664034		0.8084	0.537615	0.91522	0.804414	1.10478	0.653564
											0.775643	0.902873	0.803868	0.764716	0.970097	0.41026		0.813338	0.627545	0.822238	0.809399	1.05239	0.726156
											0.684297	0.892973	0.895004	0.833505	0.955462	0.672453		0.802509	0.690139	0.818157	0.798832	1.09805	0.728591
											0.652699	0.950191	0.931867	0.773884	0.885708	0.567737		0.745363	0.605876	0.755382	0.69077	0.988446	0.709987
											0.548286	0.710939	0.590412	0.542425	0.693992	0.593064		0.787764	0.789953	0.953576	0.851347	1.13011	0.81403
											0.539876	0.685495	0.634067	0.569566	0.688661	0.592663		0.824853	0.775858	0.895929	0.866833	1.18111	0.797219
											0.617303	0.814427	0.693718	0.489446	0.763801	0.591122		0.75308	0.744699	0.899258	0.776951	1.13125	0.652826
											0.533956	0.666318	0.64985	0.548862	0.705473	0.56917		0.706709	0.779846	0.866403	0.730733	1.11237	0.716325
											0.758369	0.85987	0.715151	0.772678	0.935358	0.690589
											0.757811	0.881788	0.762971	0.89683	0.91227	0.75241
											0.836047	0.824329	0.776691	0.888812	0.996449	0.817904
											0.863715	0.601399	0.84755	0.920366	1.01183	0.783193
