# Supplementary material for: Pipeline to evaluate YAP-TEAD inhibitors indicates TEAD inhibition represses NF2-mutant mesothelioma
Source: Life Sci Alliance. 2025 Jul 31;8(10):e202503241. doi: 10.26508/lsa.202503241 (PMC12314556; doi:10.26508/lsa.202503241)
Supplement: Supplementary file 7 [file LSA-2025-03241_SdataFS4.1.zip]

Archive with 2 entries (1 files):
- FigS4/
- FigS4/NumericData.xlsx
